# Supplementary material for: OsCRLK2, a Receptor-Like Kinase Identified by QTL Analysis, is Involved in the Regulation of Rice Quality
Source: Rice (N Y). 2024 Apr 8;17:24. doi: 10.1186/s12284-024-00702-2 (PMC11001810; doi:10.1186/s12284-024-00702-2)
Supplement: Supplementary file 5 — Supplementary Material 5 [file 12284_2024_702_MOESM5_ESM.xlsx]

## Sheet: Table S1
Table S1 Primers used for vector construction and qRT‒PCR analysis
Cas9-OsCRLK2-F	taGGTCTCCATCTGCCTCTACgttttagagctagaa
Cas9-OsCRLK2-R	cgGGTCTCAAGATGGCGAGGAtgcaccagccgggaa
OsCRLK2-GFP-F	ggacagcccagatcaactagtATGGTCGATAGGGCGGCG
OsCRLK2-GFP-R	ggtcctcgagacgtctctagaAGCTGTTATAGGTGTCAGTTCTTTCATA
Actin-F	GAATGCTAAGCCAAGAGGAG
Actin-R	AATCACAAGTGAGAACCACAG
DL-OsCRLK2-F	ACATGGATCCTGACTACATGTC
DL-OsCRLK2-R	TGGATTTATGGCGGTAATGAGT
DL-Wx-F	GAGGGCAGGAAGATCAACTG
DL-Wx-R	ATGAGCTCCTCGGCGTAGTA
DL-OsGBSSII-F	AAACGGGCTCTGAAGCAGTA
DL-OsGBSSII-R	CTCCTCCCACTTCTTTGCAG
DL-Chalk5-F	CACCGAGTACTTCACGAGCA
DL-Chalk5-R	ACGATCACCGACTTGTACCC
DL-OsAGPS1-F	GAGGGCCTATGGAAACAACA
DL-OsAGPS1-R	CAGCATCTGCAGTACCCTGA
DL-OsAGPS2b-F	ACGTGAGGGCAAAAGAAATG
DL-OsAGPS2b-R	ACGGAGGAGCTGAAGCATTA
DL-OsAGPL1-F	CGATAATTTCCCATGGCTGT
DL-OsAGPL1-R	CATGCAGAGTTAAGGCGTGA
DL-OsAGPL2-F	CTGAGGAAGAGGTGCTTTGG
DL-OsAGPL2-R	TCTTTCGGGAGGATTGTGTC
DL-OsAGPL3-F	GTCGAGGTCCTAGCAGCAAC
DL-OsAGPL3-R	GGCATCATCAAAAAGCCAGT
DL-OsAGPL4-F	AGCGAATGATTTTGGGTCAG
DL-OsAGPL4-R	TTTGGCGACTGATCTGTGAG
DL-OsBT1-F	GACGTGTACGACAACGTGCT
DL-OsBT1-R	AGCGTCTCGTAGGCGTAGAA
DL- OsSSI-F	GCATTCTCGCCACTAACCAT
DL-OsSSI--R	ACCCTCCCAAGAGGACTTGT
DL-ALK-F	GATCGACCAGGATGACGATT
DL-ALK-R	GGGTAAAGCACCTGCAACAT
DL-OsSSIIb-F	GGAGATGTTGTGGGTGCTTT
DL-OsSSIIb-R	TGAATCCTGTCCAGCTACCC
DL-OsSSIIc-F	CGTGGCCCATTAGATGACTT
DL-OsSSIIc-R	CAGTAAGCAAACGGTCAGCA
DL-OsSSIIIa-F	TGCATGGTGGTTGCAATAGT
DL-OsSSIIIa-R	CAGCAAAAACCCAGTCCAAT
DL-OsSSIIIb-F	GAAGGGGCATTGGTGTTAGA
DL-OsSSIIIb-R	TCTTCCACCCAAAACAGGTC
DL-OsSSIVa-F	GCCACAGCATCCTTCAAAAT
DL-OsSSIVa-R	TGCTGCACGGCTAAAGTATG
DL-OsSSIVb-F	GATGCATGGTGGGAGAAAGT
DL-OsSSIVb-R	ATTGCGTCCCAGAACCATAG
DL-OsSBEI-F	GGAAGAGTTGGCCATGATGT
DL-OsSBEI-R	ATGAGTTAGGGCGGTTGTTG
DL-OsSBEIIa-F	GTGGCTTGGATGCATTTTCT
DL-OsSBEIIa-R	GTGCCCATTCTCGGTAGGTA
DL-OsSBEIIb-F	TGGAGCAAGTGACGTTGAAG
DL-OsSBEIIb-R	CTCCTGTTGGTGGGACAACT
DL-OsBEI-F	ATGTGGTTGTGGCATCTTGA
DL-OsBEI-R	CGCCCTGATATTGACTGGTT
DL-OsBEIIb-F	TGGAGCAAGTGACGTTGAAG
DL-OsBEIIb-R	CTCCTGTTGGTGGGACAACT
DL-OsISA1-F	CAGCGCCTTATGACTTCCTC
DL-OsISA1-R	TGCAATTCAAGGATGATGGA
DL-OsISA2-F	ATCCAGGAATTCAGGGCTTT
DL-OsISA2-R	GCGTATCTGCCTTAGCCTTG
DL-OsISA3-F	TTCGTCACAGCAACCCAATA
DL-OsISA3-R	CTTTCCTGGTTCTCCCAACA
DL-OsPUL-F	AGGGCATACTGGGTGACAAG
DL-OsPUL-R	TGGCATCTCTGCTTGCATAC
DL-OsDPE1-F	TGAACTACCTGACCCCTTGG
DL-OsDPE1-R	GCAGCCTTTGCAATAAGAGG
DL-OsDPE2-F	CAGCTCGCTCTCTGTGTTTG
DL-OsDPE2-R	GGCCAGTGATGCCTCATAGT
DL-OsPHOL-F	GTTTGTGCCTGACCCAAGAT
DL-OsPHOL-R	CCTTCCAGAGAACCCATCAA
DL-OsPHOH-F	ACCAGACCCACGTTTTGAAG
DL-OsPHOH-R	AGAATCCAAGAGGGGAGCAT
DL-OsSUS1-F	GCTGAAGGACAGGAACAAGC
DL-OsSUS1-R	CAGCTCAACCAGACCAGTCA
DL-OsSUS2-F	TCCTGGAGCTGACATGAGTG
DL-OsSUS2-R	CTCCTCAATTTCAGGGTGGA
DL-OsSUS3-F	CATGTACCCCCTGCTCAACT
DL-OsSUS3-R	GTCAGCTGTAATGCCTGCAA
DL-OsSUS4-F	TTGGACACCTGGATGACAGA
DL-OsSUS4-R	TTACCAGCTCCCTCAGCCTA
DL-OsSUS5-F	ACGGTGTCTCTGGTTTCCAC
DL-OsSUS5-R	TGTGTAGCACTCGCAGATCC
DL-OsSUS6-F	TTCTTCCACAGTGGGTCTCC
DL-OsSUS6-R	GCCAATGACCAAGTCTGGTT

## Sheet: Table S2
Table S2. Statistical analysis of the RVA profiles of the parental cultivars and RILs across three environments.
Environment	RVA traits	parents		RILs
		PYZX	P02428	Mean ± SD	CV (%)	Skewness
E1	PKV(cP)	1905	1616	3208.357±925.202	28.837	0.909
	TV(cP)	1059	901	1799.390±438.797	24.386	-0.45
	FV(cP)	2112	1657	3233.838±715.7	22.132	-0.046
	PKT(min)	5.47	5.47	5.628±0.239	4.248	-1.973
	GT(°C)	72.86	80.79	76.293±4.529	5.937	0.258
	BDV(cP)	846	715	1408.968±593.339	42.112	2.158
	SBV(cP)	207	41	25.481±639.876	2511.24	-0.989
	CSV(cP)	1053	756	1434.448±348.192	24.274	0.983
E2	PKV(cP)	3607	2839	3236.892±351.902	10.872	-1.473
	TV(cP)	2018	1767	1797.522±257.571	14.329	0.709
	FV(cP)	3286	3040	3171.376±465.303	14.672	1.35
	PKT(min)	5.93	6.13	5.97±0.250	4.1801	0.083
	GT(°C)	72.14	79.25	74.842±4.516	6.034	0.308
	BDV(cP)	1589	1072	1439.371±319.332	22.186	-0.674
	SBV(cP)	-321	201	-65.516±527.62	-805.328	1.149
	CSV(cP)	1268	1273	1373.855±290.181	21.122	1.561
E3	PKV(cP)	2477	3308	3036.047±622.359	20.499	-1.724
	TV(cP)	1369	2136	1886.474±441.148	23.385	-0.808
	FV(cP)	2376	3066	2930.359±611.073	20.853	-0.659
	PKT(min)	5.87	6.13	6.014±0.355	5.9	0.303
	GT(°C)	74.51	83.16	77.021±4.309	5.594	0.296
	BDV(cP)	1108	1172	1149.573±398.573	34.668	-0.146
	SBV(cP)	-101	-242	-105.688±515.161	-487.438	0.077
	CSV(cP)	1007	930	1043.885±236.311	22.638	0.099

## Sheet: Table S3
Table S3. Pairwise correlations among nine physicochemical properties of RILs across three environments.
Environment	Traits	TV	BDV	FV	SBV	CSV	PKT	GT	AAC
E1	PKV	0.8578**	0.92494**	0.72397**	-0.63615**	0.40711**	-0.1686*	0.01338	0.08888
	TV		0.59804**	0.92905**	-0.20117*	0.64943**	0.10446	0.01954	0.25083**
	BDV			0.44183**	-0.84319**	0.15453	-0.34015**	0.00641	-0.04690
	FV				0.07169	0.88468**	0.25313**	-0.07167	0.45217**
	SBV					0.40086**	0.52689**	-0.09952	0.37724**
	CSV						0.38865**	-0.17198*	0.61334**
	PKT							-0.28101**	0.14077
	GT								-0.35333**
E2	PKV	0.48656**	0.70952**	0.18920**	-0.50010**	-0.1285	-0.13426	0.06998	-0.09526
	TV		-0.27041**	0.82874**	0.40634**	0.44125**	0.52413**	-0.30552**	0.39391**
	BDV			-0.45997**	-0.87886**	-0.49752**	-0.57074**	0.32354**	-0.42271**
	FV				0.75571**	0.86789**	0.57791**	-0.40225**	0.68767**
	SBV					0.85110**	0.59920**	-0.40166**	0.66998**
	CSV						0.46142**	-0.37429**	0.75303**
	PKT							-0.68042**	0.44284**
	GT								-0.42275**
E3	PKV	0.8578**	0.92494**	0.72397**	-0.63615**	0.40711**	-0.1686*	0.01338	0.08888
	TV		0.59804**	0.92905**	-0.20117*	0.64943**	0.10446	0.01954	0.25083**
	BDV			0.44183**	-0.84319**	0.15453	-0.34015**	0.00641	-0.04690
	FV				0.07169	0.88468**	0.25313**	-0.07167	0.45217**
	SBV					0.40086**	0.52689**	-0.09952	0.37724**
	CSV						0.38865**	-0.17198*	0.61334**
	PKT							-0.28101**	0.14077
	GT								-0.35333**
**P < 0.01 and *P < 0.05 (2-tailed Student’s t test).

## Sheet: Table S4
Table S4. QTLs for eight physicochemical properties related to RVA detected in RILs.
Trait	QTL	Environment	Chr.	LOD	Physical interval(Mb)	PVE(%)	Add	Potential Gene
PKV	qPKV1	E1	1	3.0778	34.75-34.9	8.0023	-25.2674
	qPKV5	E1	5	2.7441	24.65-24.8	7.0093	-22.5059
	qPKV2	E2	2	2.6154	33.55-33.65	6.9068	7.7192
	qPKV4	E3	4	3.0735	28.45-28.55	7.2506	14.0231	MFS2 (Deyong et al. 2020)
TV	qTV10	E2	10	4.2303	0.25-0.35	10.3179	-6.9944
	qTV3	E3	3	2.5097	31.05-31.15	6.5098	-8.9023	OsMADS34 (Kobayashi K et al. 2010),
BDV	qBDV1.1	E1	1	3.0043	34.75-34.9	8.7464	-15.9483
	qBDV1.3	E2	1	2.6138	41.35-41.45	6.3003	-6.6628
	qBDV10.2	E2	10	3.8332	1.55-1.65	9.2366	8.1723
	qBDV1.2	E3	1	2.684	38.45-38.55	3.3419	-9.0026
	qBDV6.1	E3	6	4.079	2.25-2.4	4.7645	10.2852	SPDT (Yamaji et al. 2017),
	qBDV6.2	E3	6	9.7379	6.55-6.65	10.8594	15.4916	ALK (Gao et al. 2003)
	qBDV6.3	E3	6	4.1775	9.95-10.05	5.0336	10.4361
	qBDV6.4	E3	6	2.7541	17.45-17.55	3.3226	8.4778	OsGWD1 (Wang et al. 2021)，OsMFT1 (Song. et al. 2018)
	qBDV10.1	E3	10	3.0244	1.45-1.55	3.6069	8.9764
	qBDV10.3	E3	10	2.7681	2.35-2.45	3.2753	8.4712
FV	qFV10	E2	10	4.8389	1.65-1.75	10.4431	-13.5098
	qFV11	E2	11	2.5355	19.45-19.55	5.2828	9.6315
	qFV3	E3	3	2.7185	27.85-27.95	6.4284	-13.2105	OsNF-YA4 (Lee et al. 2015)
SBV	qSBV1	E2	1	3.0257	41.35-41.45	4.8646	11.8242
	qSBV2	E2	2	3.2183	29.65-29.75	5.1693	-12.8963	OsFAD2-1 (Tiwari et al. 2016)
	qSBV10.2	E2	10	4.5956	1.55-1.65	7.2875	-14.6585
	qSBV11.1	E2	11	3.4686	15.65-15.75	6.1979	13.4181
	qSBV11.2	E2	11	3.5838	19.25-19.35	6.4066	13.9697
	qSBV6.1	E3	6	3.5518	2.25-2.4	4.1454	-12.4823	SPDT (Yamaji et al. 2017),
	qSBV6.2	E3	6	10.1812	6.55-6.65	11.134	-20.4097	ALK (Gao et al. 2003)
	qSBV6.3	E3	6	4.8787	9.95-10.05	5.8057	-14.5832
	qSBV6.4	E3	6	2.8395	17.45-17.55	3.3507	-11.077	OsGWD1 (Wang et al. 2021)，OsMFT1 (Song. et al. 2018)
	qSBV10.1	E3	10	3.2559	1.35-1.45	3.888	-12.1516
CSV	qCSV2	E2	2	3.6054	29.45-29.55	7.3118	-7.4746
	qCSV10	E2	10	2.9915	1.55-1.65	6.0049	-6.5189
	qCSV11	E2	11	3.4448	15.65-15.75	7.4471	7.2448
	qCSV3	E3	3	2.9557	27.85-27.95	5.8989	-5.3184	OsNF-YA4 (Lee et al. 2015)
	qCSV4	E3	4	2.6661	1.35-1.55	5.7701	5.109
	qCSV6	E3	6	3.4075	6.95-7.15	6.8274	-5.5525	YPD1 (Chen et al. 2020)
PKT	qPKT1	E1	1	2.8915	24.55-24.65	8.3606	-0.0742
	qPKT6.2	E1	6	3.4539	9.3-9.5	9.6421	-0.0752
	qPKT6.1	E2	6	8.6237	6.55-6.65	9.8381	-0.1122	ALK (Gao et al. 2003)
	qPKT6.4	E2	6	2.8886	10.55-10.7	3.4264	-0.0658
	qPKT6.6	E2	6	2.7648	17.55-17.65	3.3651	-0.0648
	qPKT6.7	E2	6	2.6036	21.05-21.15	3.1048	-0.0633
	qPKT6.8	E2	6	3.2413	25.05-25.15	3.9193	-0.0725	TGW6 (Ishimaru et al. 2013)
	qPKT10	E2	10	4.7124	1.65-1.75	5.5575	-0.0834
	qPKT11	E2	11	2.566	19.45-19.55	3.0681	0.0623
	qPKT3	E3	3	3.0938	29.65-29.75	3.5341	-0.0981
	qPKT6.1	E3	6	13.5469	6.55-6.65	13.4379	-0.1911	ALK (Gao et al. 2003)
	qPKT6.3	E3	6	7.0682	9.85-9.95	7.5002	-0.1413
	qPKT6.5	E3	6	4.3247	17.45-17.55	4.7841	-0.1127	OsGWD1 (Wang et al. 2021)，OsMFT1 (Song. et al. 2018)
	qPKT6.8	E3	6	2.9654	25.05-25.15	3.2706	-0.0953	TGW6 (Ishimaru et al. 2013)
	qPKT10	E3	10	2.9189	1.65-1.75	3.3224	-0.094
GT	qGT6.3	E1	6	14.4445	6.55-6.65	17.633	2.7553	ALK (Gao et al. 2003)
	qGT6.4	E1	6	7.1479	9.95-10.05	10.0608	2.0503
	qGT6.5	E1	6	3.5604	15.15-15.25	5.1248	1.4783
	qGT6.10	E1	6	2.6629	24.15-24.25	3.748	1.2494
	qGT6.3	E2	6	18.0974	6.55-6.65	16.1081	2.7855	ALK (Gao et al. 2003)
	qGT6.4	E2	6	9.2497	9.95-10.05	9.1987	2.0828
	qGT6.7	E2	6	5.745	17.55-17.65	6.2929	1.7197
	qGT6.8	E2	6	2.9129	22.65-22.75	3.0284	1.1961
	qGT6.11	E2	6	4.9787	24.65-24.75	5.011	1.6109
	qGT4	E3	4	2.6365	1.35-1.55	1.9542	-1.0922
	qGT6.1	E3	6	3.2346	2.1-2.25	2.3545	1.2113
	qGT6.2	E3	6	5.3794	4.35-4.45	3.7219	1.5049
	qGT6.3	E3	6	26.2587	6.55-6.65	15.0062	3.0507	ALK (Gao et al. 2003)
	qGT6.4	E3	6	12.2056	9.95-10.05	8.188	2.2281
	qGT6.5	E3	6	5.2469	15.15-15.25	3.7324	1.5137
	qGT6.6	E3	6	5.6475	15.65-15.8	4.4298	1.6368
	qGT6.7	E3	6	7.0661	17.55-17.65	5.2846	1.789
	qGT6.9	E3	6	3.0888	23.15-23.25	2.2076	1.1557
	qGT6.10	E3	6	3.8734	24.15-24.25	2.7097	1.2807
	qGT6.11	E3	6	4.7141	24.65-24.75	3.2788	1.4743

## Sheet: Table S5
Table S5 Phenotypic data of RILs in E1
	PKV(cP)	TV(cP)	BDV(cP)	FV(cP)	SBV(cP)	CSV(cP)	PKT（min）	GT(°C)
G1	3344	1969	1375	3369	25	1400	5.53333	80.7895
G2	3752	2071	1681	3614	-138	1543	5.6	81.6184
G3	2742	1684	1058	3332	590	1648	5.86667	72.1447
G4	NA	NA	NA	NA	NA	NA	NA	NA
G5	2538	1398	1140	1935	-603	537	4	69.7763
G6	3972	2333	1639	4048	76	1715	5.66667	71.3158
G7	3851	2160	1691	3288	-563	1128	5.53333	72.1447
G8	3521	1653	1868	3006	-515	1353	5.26667	82.3289
G9	2406	1615	791	2781	375	1166	5.4	81.6184
G10	3562	1890	1672	2944	-618	1054	5.46667	83.1579
G11	NA	NA	NA	NA	NA	NA	NA	NA
G12	3595	2367	1228	4655	1060	2288	5.86667	68.1184
G13	2729	1908	821	3721	992	1813	6.06667	79.9605
G14	NA	NA	NA	NA	NA	NA	NA	NA
G15	2784	1540	1244	2767	-17	1227	5.8	72.8553
G16	3212	1982	1230	4137	925	2155	5.6	76.0526
G17	NA	NA	NA	NA	NA	NA	NA	NA
G18	3316	1722	1594	3297	-19	1575	5.46667	74.5132
G19	3274	1959	1315	3054	-220	1095	5.6	79.9605
G20	2816	1936	880	3671	855	1735	6.06667	73.6842
G21	4424	2357	2067	3681	-743	1324	5.66667	73.6842
G22	4217	2072	2145	3555	-662	1483	5.4	80.7895
G23	4327	2018	2309	3438	-889	1420	5.8	71.3158
G24	NA	NA	NA	NA	NA	NA	NA	NA
G25	3941	2017	1924	3354	-587	1337	5.53333	72.8553
G26	NA	NA	NA	NA	NA	NA	NA	NA
G27	NA	NA	NA	NA	NA	NA	NA	NA
G28	NA	NA	NA	NA	NA	NA	NA	NA
G29	3601	2095	1506	3602	1	1507	5.53333	83.1579
G30	3487	1920	1567	3402	-85	1482	5.46667	81.6184
G31	3287	1837	1450	3300	13	1463	5.8	72.8553
G32	NA	NA	NA	NA	NA	NA	NA	NA
G33	3258	1924	1334	3630	372	1706	5.73333	72.1447
G34	3653	1829	1824	3209	-444	1380	5.6	68.1184
G35	2699	1839	860	3017	318	1178	5.86667	81.6184
G36	4210	2297	1913	3556	-654	1259	5.2	81.6184
G37	3951	1980	1971	3449	-502	1469	5.8	70.4868
G38	NA	NA	NA	NA	NA	NA	NA	NA
G39	NA	NA	NA	NA	NA	NA	NA	NA
G40	NA	NA	NA	NA	NA	NA	NA	NA
G41	NA	NA	NA	NA	NA	NA	NA	NA
G42	3369	1921	1448	3362	-7	1441	5.53333	82.3289
G43	2530	1454	1076	2964	434	1510	5.6	73.6842
G44	2715	1877	838	3254	539	1377	5.8	72.8553
G45	3583	1948	1635	3422	-161	1474	5.46667	81.6184
G46	3818	1886	1932	3440	-378	1554	5.53333	72.1447
G47	2715	1519	1196	2815	100	1296	6.06667	70.4868
G48	2379	1769	610	3544	1165	1775	5.66667	70.4868
G49	2220	1419	801	2976	756	1557	5.8	72.1447
G50	3329	1701	1628	2846	-483	1145	5.4	82.3289
G51	3731	1935	1796	3408	-323	1473	5.53333	83.1579
G52	3648	2072	1576	3511	-137	1439	5.93333	73.6842
G53	NA	NA	NA	NA	NA	NA	NA	NA
G54	2433	1224	1209	2603	170	1379	5.73333	72.1447
G55	NA	NA	NA	NA	NA	NA	NA	NA
G56	1100	612	488	1387	287	775	5.33333	79.9605
G57	NA	NA	NA	NA	NA	NA	NA	NA
G58	2537	1639	898	3481	944	1842	5.73333	72.8553
G59	2661	1240	1421	2454	-207	1214	5.33333	69.7763
G60	2450	1484	966	3244	794	1760	5.8	72.8553
G61	2121	1429	692	2550	429	1121	5.86667	73.6842
G62	3523	2380	1143	4739	1216	2359	5.8	72.8553
G63	4184	2081	2103	3554	-630	1473	5.6	72.8553
G64	4541	2625	1916	4059	-482	1434	5.6	72.1447
G65	8021	3256	4765	4959	-3062	1703	5.13333	82.3289
G66	NA	NA	NA	NA	NA	NA	NA	NA
G67	3174	1508	1666	2346	-828	838	5.2	81.6184
G68	2830	1814	1016	3430	600	1616	5.86667	73.6842
G69	3715	2067	1648	3545	-170	1478	5.46667	83.1579
G70	3898	2591	1307	5315	1417	2724	5.73333	79.9605
G71	1545	864	681	2068	523	1204	5.6	74.5132
G72	3391	1805	1586	3360	-31	1555	5.53333	74.5132
G73	3612	1840	1772	2958	-654	1118	5.53333	82.3289
G74	3819	2014	1805	3358	-461	1344	5.46667	81.6184
G75	2829	1695	1134	3239	410	1544	5.6	81.6184
G76	NA	NA	NA	NA	NA	NA	NA	NA
G77	3224	1768	1456	3106	-118	1338	5.6	80.7895
G78	3130	1890	1240	3363	233	1473	5.53333	79.9605
G79	NA	NA	NA	NA	NA	NA	NA	NA
G80	4247	2208	2039	3630	-617	1422	5.46667	72.8553
G81	3563	2084	1479	3558	-5	1474	5.6	72.8553
G82	3719	2030	1689	3659	-60	1629	5.53333	82.3289
G83	3906	1897	2009	3656	-250	1759	5.6	70.4868
G84	1635	1075	560	2133	498	1058	5.86667	73.6842
G85	2811	1531	1280	3009	198	1478	5.86667	72.1447
G86	3903	2049	1854	3296	-607	1247	5.6	82.3289
G87	7324	2590	4734	4342	-2982	1752	5.2	73.6842
G88	4500	2144	2356	3445	-1055	1301	5.8	72.8553
G89	3446	1760	1686	3214	-232	1454	5.6	72.8553
G90	4022	1913	2109	3568	-454	1655	5.46667	72.1447
G91	3094	1679	1415	3174	80	1495	5.6	74.5132
G92	3617	2004	1613	3344	-273	1340	5.53333	82.2105
G93	628	349	279	664	36	315	5.13333	81.6184
G94	3678	2121	1557	3505	-173	1384	5.66667	80.7895
G95	3866	2088	1778	3492	-374	1404	5.46667	82.3289
G96	NA	NA	NA	NA	NA	NA	NA	NA
G97	1971	931	1040	1865	-106	934	5.4	82.3289
G98	3147	1721	1426	2924	-223	1203	5.4	83.1579
G99	3379	1674	1705	3064	-315	1390	5.6	73.6842
G100	3948	1793	2155	3256	-692	1463	5.46667	72.8553
G101	3169	1186	1983	1993	-1176	807	5.13333	81.6184
G102	3780	2103	1677	3624	-156	1521	5.53333	81.6184
G103	3004	1996	1008	3551	547	1555	5.73333	82.3289
G104	NA	NA	NA	NA	NA	NA	NA	NA
G105	2992	1592	1400	3275	283	1683	5.53333	71.3158
G106	2534	1348	1186	2584	50	1236	5.6	72.8553
G107	3923	2996	927	5815	1892	2819	5.8	72.1447
G108	3518	1783	1735	3077	-441	1294	5.6	72.8553
G109	1636	1070	566	2069	433	999	6.06667	72.8553
G110	NA	NA	NA	NA	NA	NA	NA	NA
G111	NA	NA	NA	NA	NA	NA	NA	NA
G112	2720	1954	766	3588	868	1634	5.86667	72.8553
G113	1258	727	531	1461	203	734	5.53333	71.3158
G114	3488	2025	1463	3498	10	1473	5.46667	80.7895
G115	4191	2418	1773	3995	-196	1577	5.6	71.3158
G116	3720	1937	1783	3252	-468	1315	5.53333	75.2237
G117	1872	1293	579	2684	812	1391	6	73.6842
G118	3475	1771	1704	3228	-247	1457	5.66667	72.8553
G119	2861	1833	1028	2971	110	1138	5.66667	82.3289
G120	3186	1753	1433	3202	16	1449	5.73333	72.1447
G121	3297	1823	1474	3186	-111	1363	5.93333	72.8553
G123	3440	1881	1559	3168	-272	1287	5.86667	72.8553
G124	NA	NA	NA	NA	NA	NA	NA	NA
G124	4143	2359	1784	4506	363	2147	5.46667	78.4211
G125	3820	2037	1783	3816	-4	1779	5.66667	71.3158
G126	4043	2266	1777	3618	-425	1352	5.86667	72.8553
G127	2828	1586	1242	3003	175	1417	5.53333	82.3289
G128	NA	NA	NA	NA	NA	NA	NA	NA
G129	1696	1127	569	2376	680	1249	5.66667	83.1579
G130	4039	2773	1266	5749	1710	2976	6.06667	71.3158
G131	NA	NA	NA	NA	NA	NA	NA	NA
G132	3154	1781	1373	3111	-43	1330	5.73333	71.3158
G133	1792	1077	715	2758	966	1681	5.73333	79.9605
G134	3080	1963	1117	3492	412	1529	5.73333	80.7895
G135	3013	1757	1256	3219	206	1462	5.53333	72.1447
G136	2680	1098	1582	2245	-435	1147	5.4	71.3158
G137	3850	2333	1517	3739	-111	1406	5.73333	72.8553
G138	3293	1891	1402	3215	-78	1324	5.6	81.6184
G139	3374	2033	1341	3361	-13	1328	5.66667	80.7895
G140	3448	1914	1534	3210	-238	1296	5.53333	72.8553
G141	NA	NA	NA	NA	NA	NA	NA	NA
G142	4433	2060	2373	3478	-955	1418	5.53333	72.8553
G143	4073	1910	2163	3277	-796	1367	5.4	80.7895
G144	2888	1390	1498	2489	-399	1099	5.6	72.8553
G145	2693	1465	1228	2680	-13	1215	5.6	74.5132
G146	NA	NA	NA	NA	NA	NA	NA	NA
G147	3410	1957	1453	3733	323	1776	5.53333	73.6842
G148	3750	1969	1781	3569	-181	1600	5.86667	72.8553
G149	3496	1945	1551	3374	-122	1429	5.66667	71.3158
G150	NA	NA	NA	NA	NA	NA	NA	NA
G151	NA	NA	NA	NA	NA	NA	NA	NA
G152	3018	1778	1240	3118	100	1340	5.93333	73.6842
G153	3185	2010	1175	3399	214	1389	5.6	81.6184
G154	3475	1877	1598	3214	-261	1337	5.73333	80.7895
G155	3580	1945	1635	3512	-68	1567	5.4	81.6184
G156	2268	1702	566	3285	1017	1583	5.86667	81.6184
G157	4169	2373	1796	3787	-382	1414	5.73333	73.6842
G158	NA	NA	NA	NA	NA	NA	NA	NA
G159	NA	NA	NA	NA	NA	NA	NA	NA
G160	3962	1910	2052	3316	-646	1406	5.46667	74.5132
G161	2731	1740	991	3229	498	1489	5.66667	80.7895
G162	NA	NA	NA	NA	NA	NA	NA	NA
G163	3514	1975	1539	3731	217	1756	5.86667	73.6842
G164	1370	937	433	1967	597	1030	5.8	73.6842
G165	3424	2206	1218	3446	22	1240	5.6	82.3289
G166	3160	1930	1230	3404	244	1474	5.6	80.7895
G167	3395	2244	1151	3954	559	1710	6.2	73.6842
G168	2766	1402	1364	2666	-100	1264	5.46667	72.1447
G169	947	487	460	1048	101	561	5.4	72.8553
G170	2084	1136	948	2246	162	1110	5.66667	72.8553
G171	1273	759	514	1566	293	807	5.8	72.1447
G172	2582	1798	784	3503	921	1705	5.93333	73.6842
G173	2554	1587	967	2849	295	1262	5.6	83.1579
G174	NA	NA	NA	NA	NA	NA	NA	NA
G175	2782	1428	1354	2982	200	1554	5.6	80.7895
G176	2943	1813	1130	3108	165	1295	5.66667	82.3289
G177	2921	1782	1139	3294	373	1512	5.53333	81.6184
G178	2471	1490	981	2897	426	1407	5.66667	76.0526
G179	3057	2007	1050	3681	624	1674	5.86667	73.6842
G180	1686	1057	629	2223	537	1166	5.6	82.3289
G181	NA	NA	NA	NA	NA	NA	NA	NA
G182	2926	1889	1037	3092	166	1203	5.73333	79.9605
G183	3177	1639	1538	3017	-160	1378	5.53333	81.6184
G184	NA	NA	NA	NA	NA	NA	NA	NA
G185	3728	1882	1846	3325	-403	1443	5.46667	79.9605
G186	NA	NA	NA	NA	NA	NA	NA	NA
G187	2632	1528	1104	3096	464	1568	5.8	73.6842
G188	1955	1376	579	2856	901	1480	5.8	77.5921
G189	3107	1916	1191	3505	398	1589	5.86667	70.4868
G190	3336	1934	1402	3569	233	1635	5.73333	74.5132
G191	3201	2049	1152	3617	416	1568	6	75.2237
G192	NA	NA	NA	NA	NA	NA	NA	NA

## Sheet: Table S6
Table S6 Phenotypic data of RILs in E2
	PKV(cP)	TV(cP)	BDV(cP)	FV(cP)	SBV(cP)	CSV(cP)	PKT（min）	GT(°C)
G1	3173	1600	1573	2985	-188	1385	5.73333	83.1579
G2	3689	1869	1820	3081	-608	1212	6.2	70.4868
G3	2561	1473	1088	3160	599	1687	6.26667	67.4079
G4	3556	2001	1555	3728	172	1727	5.93333	73.6842
G5	NA	NA	NA	NA	NA	NA	NA	NA
G6	3384	1734	1650	3326	-58	1592	5.86667	70.4868
G7	2623	1580	1043	3359	736	1779	6.06667	68.9474
G8	3207	1499	1708	2686	-521	1187	5.46667	81.6184
G9	3352	1703	1649	2752	-600	1049	5.53333	81.6184
G10	3264	1639	1625	2572	-692	933	5.53333	79.25
G11	2891	1575	1316	2888	-3	1313	6.2	70.4868
G12	3438	1881	1557	3274	-164	1393	6	70.4868
G13	3020	1590	1430	3099	79	1509	5.93333	72.8553
G14	3558	1565	1993	2529	-1029	964	5.6	79.9605
G15	3238	1784	1454	3273	35	1489	6.2	69.7763
G16	NA	NA	NA	NA	NA	NA	NA	NA
G17	2251	1382	869	2363	112	981	5.93333	83.1579
G18	3433	1669	1764	2900	-533	1231	5.93333	72.1447
G19	3036	1518	1518	2603	-433	1085	5.73333	75.2237
G20	2897	1731	1166	3741	844	2010	6.2	71.3158
G21	3522	1922	1600	2998	-524	1076	6.06667	73.6842
G22	3102	1491	1611	2793	-309	1302	5.73333	79.25
G23	3214	1845	1369	3376	162	1531	6.4	68.9474
G24	3193	1721	1472	3332	139	1611	6	68.1184
G25	3040	1582	1458	2924	-116	1342	6	72.1447
G26	3700	1806	1894	2887	-813	1081	5.73333	81.6184
G27	NA	NA	NA	NA	NA	NA	NA	NA
G28	2583	1297	1286	2286	-297	989	6	70.4868
G29	3172	1612	1560	2919	-253	1307	5.6	79.9605
G30	3252	1542	1710	2943	-309	1401	5.8	78.4211
G31	3673	1765	1908	2711	-962	946	5.46667	81.6184
G32	3038	1558	1480	2723	-315	1165	5.86667	82.3289
G33	3385	1921	1464	3124	-261	1203	6.2	72.1447
G34	3344	1486	1858	2727	-617	1241	5.86667	78.4211
G35	2756	1470	1286	2767	11	1297	5.8	81.6184
G36	3156	1602	1554	3186	30	1584	5.73333	77.5921
G37	2856	1559	1297	2795	-61	1236	6.13333	68.1184
G38	2914	1618	1296	3275	361	1657	5.93333	68.9474
G39	3514	1702	1812	3178	-336	1476	5.8	69.7763
G40	3809	1777	2032	3011	-798	1234	5.8	72.1447
G41	3139	1573	1566	2623	-516	1050	5.73333	72.1447
G42	3193	1505	1688	2833	-360	1328	5.73333	72.8553
G43	3239	1706	1533	3001	-238	1295	5.93333	72.1447
G44	3463	1845	1618	2905	-558	1060	5.73333	71.3158
G45	2645	1463	1182	3328	683	1865	6.06667	77.5921
G46	3261	1785	1476	3406	145	1621	6	69.7763
G47	2977	1845	1132	3319	342	1474	6.33333	68.1184
G48	1663	1319	344	2834	1171	1515	5.93333	67.4079
G49	3092	1752	1340	3173	81	1421	6.06667	69.7763
G50	3437	1608	1829	2620	-817	1012	5.6	81.6184
G51	3870	1702	2168	2974	-896	1272	5.66667	78.4211
G52	3559	1785	1774	3077	-482	1292	6.06667	72.1447
G53	3705	1863	1842	3215	-490	1352	6.06667	72.1447
G54	3347	1774	1573	3189	-158	1415	6.13333	69.7763
G55	3144	1626	1518	2714	-430	1088	5.6	83.9868
G56	2562	1528	1034	2708	146	1180	6	78.4211
G57	2699	1554	1145	3268	569	1714	5.93333	73.6842
G58	3460	1701	1759	3097	-363	1396	5.8	72.8553
G59	2984	1428	1556	2805	-179	1377	5.73333	70.4868
G60	3495	1731	1764	3115	-380	1384	5.73333	70.4868
G61	2872	1663	1209	2893	21	1230	6.13333	70.4868
G62	3317	1823	1494	3249	-68	1426	6	70.4868
G63	3050	1693	1357	3294	244	1601	6	71.3158
G64	3509	1960	1549	3269	-240	1309	6.2	72.1447
G65	3507	1579	1928	2718	-789	1139	5.6	80.7895
G66	3327	1626	1701	2914	-413	1288	5.66667	80.7895
G67	3443	1595	1848	2631	-812	1036	5.8	77.5921
G68	3148	1951	1197	3342	194	1391	6.33333	70.4868
G69	3896	1739	2157	2779	-1117	1040	5.66667	79.9605
G70	3509	2280	1229	5248	1739	2968	6	79.25
G71	3257	1891	1366	3303	46	1412	6.06667	73.6842
G72	3390	1822	1568	3041	-349	1219	6	73.6842
G73	3795	1748	2047	2560	-1235	812	5.73333	82.3289
G74	3632	1743	1889	2731	-901	988	5.6	81.6184
G75	3250	1504	1746	2844	-406	1340	5.73333	79.25
G76	3480	1525	1955	2545	-935	1020	5.73333	79.25
G77	3720	1750	1970	3058	-662	1308	5.8	78.4211
G78	2866	1488	1378	3028	162	1540	5.86667	79.25
G79	3497	1689	1808	3052	-445	1363	5.73333	79.25
G80	3261	1701	1560	3144	-117	1443	5.8	70.4868
G81	3307	1861	1446	3314	7	1453	6.2	72.8553
G82	3215	1683	1532	3083	-132	1400	5.93333	80.7895
G83	3161	1781	1380	3402	241	1621	6.13333	69.7763
G84	3367	2082	1285	3507	140	1425	6.46667	70.4868
G85	2826	1607	1219	3101	275	1494	6.26667	68.1184
G86	3113	1646	1467	3061	-52	1415	6.06667	78.4211
G87	3504	1899	1605	3037	-467	1138	5.86667	73.6842
G88	3436	1814	1622	3036	-400	1222	6.26667	72.8553
G89	3229	1647	1582	2940	-289	1293	6.2	71.3158
G90	3337	1547	1790	3082	-255	1535	5.66667	73.6842
G91	3235	2141	1094	3800	565	1659	6.4	72.8553
G92	3467	1742	1725	2831	-636	1089	5.6	80.7895
G93	3560	1880	1680	3142	-418	1262	5.93333	79.25
G94	3600	1769	1831	3037	-563	1268	5.66667	80.7895
G95	3160	1762	1398	3019	-141	1257	5.6	82.3289
G96	3455	1883	1572	3006	-449	1123	5.66667	83.1579
G97	3415	1767	1648	3150	-265	1383	6	79.25
G98	3386	1667	1719	2701	-685	1034	5.33333	82.3289
G99	3539	1989	1550	3129	-410	1140	5.93333	72.8553
G100	3416	1977	1439	3463	47	1486	6.2	71.3158
G101	3506	1806	1700	2936	-570	1130	5.73333	79.9605
G102	2907	1619	1288	3175	268	1556	5.86667	78.4211
G103	3036	1677	1359	3195	159	1518	5.66667	81.6184
G104	3281	2648	633	4751	1470	2103	6.26667	68.9474
G105	3154	1779	1375	3313	159	1534	6.13333	70.4868
G106	3193	2029	1164	3285	92	1256	6.4	69.7763
G107	NA	NA	NA	NA	NA	NA	NA	NA
G108	3584	2164	1420	3319	-265	1155	6.26667	72.1447
G109	3369	1938	1431	3289	-80	1351	6.13333	70.4868
G110	3235	1870	1365	3052	-183	1182	6.2	71.3158
G111	2719	1671	1048	3381	662	1710	6.33333	72.8553
G112	3171	2176	995	3425	254	1249	6.4	73.6842
G113	3259	1817	1442	3111	-148	1294	6	71.3158
G114	3409	1729	1680	2944	-465	1215	5.73333	78.4211
G115	2981	1927	1054	3604	623	1677	6.46667	72.1447
G116	3041	1779	1262	3161	120	1382	6.26667	71.3158
G117	3319	2168	1151	3386	67	1218	6.2	72.8553
G118	2935	1477	1458	2708	-227	1231	6	71.3158
G119	3202	1847	1355	3012	-190	1165	5.86667	79.9605
G120	3246	2450	796	3936	690	1486	6.53333	72.1447
G121	2911	1779	1132	3297	386	1518	6.4	72.1447
G123	3327	1843	1484	3148	-179	1305	6.06667	72.1447
G124	3620	2133	1487	3322	-298	1189	6.26667	70.4868
G124	3176	2477	699	4531	1355	2054	6.2	70.4868
G125	3372	2054	1318	3650	278	1596	6.26667	71.3158
G126	3530	2501	1029	3929	399	1428	6.6	71.3158
G127	3533	1898	1635	3182	-351	1284	5.73333	82.3289
G128	3783	2179	1604	3392	-391	1213	6.13333	72.1447
G129	3553	1846	1707	3122	-431	1276	5.66667	80.7895
G130	3321	2673	648	4767	1446	2094	6.33333	65.75
G131	3390	2041	1349	3339	-51	1298	6.2	71.3158
G132	3657	1864	1793	3160	-497	1296	5.86667	72.8553
G133	3074	1833	1241	3353	279	1520	5.93333	75.2237
G134	3344	1828	1516	3096	-248	1268	5.86667	80.7895
G135	3464	2114	1350	3420	-44	1306	6.06667	72.8553
G136	3243	1795	1448	3305	62	1510	6.06667	71.3158
G137	3410	2111	1299	3425	15	1314	6.13333	73.6842
G138	3292	2000	1292	2919	-373	919	5.66667	81.6184
G139	2912	1822	1090	3376	464	1554	6.46667	77.5921
G140	3133	1850	1283	3007	-126	1157	6.13333	72.1447
G141	3351	1861	1490	3047	-304	1186	5.8	80.7895
G142	3286	1806	1480	3257	-29	1451	6.13333	69.7763
G143	3586	1754	1832	3108	-478	1354	5.66667	78.4211
G144	2982	1694	1288	3033	51	1339	6.2	72.8553
G145	3626	2016	1610	3225	-401	1209	6.06667	72.1447
G146	3482	1793	1689	2764	-718	971	5.6	80.7895
G147	3071	1616	1455	3197	126	1581	5.86667	79.9605
G148	3122	1830	1292	3328	206	1498	6.26667	68.9474
G149	3250	1802	1448	3333	83	1531	6	70.4868
G150	NA	NA	NA	NA	NA	NA	NA	NA
G151	3207	1899	1308	3300	93	1401	6	72.1447
G152	3631	2011	1620	3174	-457	1163	6	73.6842
G153	3441	2040	1401	3317	-124	1277	5.93333	73.6842
G154	2864	1714	1150	3345	481	1631	6.2	78.4211
G155	2082	1219	863	2077	-5	858	5.6	81.6184
G156	2048	1241	807	2189	141	948	5.73333	82.3289
G157	3130	1813	1317	3101	-29	1288	6.2	79.9605
G158	3459	2012	1447	3547	88	1535	6.06667	69.7763
G159	3279	1794	1485	3355	76	1561	6.06667	71.3158
G160	3114	1812	1302	3131	17	1319	6.13333	72.1447
G161	3095	1662	1433	3049	-46	1387	5.93333	79.9605
G162	3247	1964	1283	3432	185	1468	6	73.6842
G163	3787	2132	1655	3242	-545	1110	5.93333	75.2237
G164	NA	NA	NA	NA	NA	NA	NA	NA
G165	3498	1850	1648	3071	-427	1221	5.66667	81.6184
G166	3350	1921	1429	3323	-27	1402	5.86667	77.5921
G167	3342	2292	1050	3659	317	1367	6.4	75.2237
G168	3510	1843	1667	3197	-313	1354	5.86667	73.6842
G169	2789	1612	1177	3008	219	1396	6.26667	72.1447
G170	3744	1830	1914	3058	-686	1228	5.86667	71.3158
G171	2714	1565	1149	2956	242	1391	6.06667	68.9474
G172	3082	1997	1085	3712	630	1715	6	73.6842
G173	3429	1783	1646	3001	-428	1218	5.73333	79.9605
G174	2855	2277	578	4654	1799	2377	6	76.0526
G175	3610	1854	1756	3103	-507	1249	5.73333	79.25
G176	3002	1631	1371	2993	-9	1362	5.93333	78.4211
G177	2972	1569	1403	2968	-4	1399	5.86667	79.25
G178	3464	1793	1671	3411	-53	1618	5.8	78.4211
G179	3325	1916	1409	3302	-23	1386	6	73.6842
G180	1646	866	780	1509	-137	643	5.46667	79.9605
G181	3191	1840	1351	3198	7	1358	6.13333	72.8553
G182	3325	1717	1608	2876	-449	1159	5.6	79.25
G183	2947	1680	1267	3192	245	1512	6.06667	76.0526
G184	3383	2559	824	4574	1191	2015	6.26667	76.8816
G185	3104	2022	1082	4258	1154	2236	6	75.2237
G186	3330	1773	1557	3185	-145	1412	5.86667	76.8816
G187	3336	2067	1269	3750	414	1683	6.13333	71.3158
G188	2811	1835	976	3374	563	1539	6.2	72.8553
G189	3022	1870	1152	3552	530	1682	6.2	72.1447
G190	3583	1893	1690	3366	-217	1473	6	71.3158
G191	3758	1989	1769	3293	-465	1304	5.86667	72.8553
G192	3026	2722	304	5097	2071	2375	6.53333	68.1184

## Sheet: Table S7
Table S7 Phenotypic data of RILs in E3
	PKV(cP)	TV(cP)	BDV(cP)	FV(cP)	SBV(cP)	CSV(cP)	PKT（min）	GT(°C)
G1	3286	1994	1292	3133	-153	1139	5.73333	82.3289
G2	3001	1924	1077	2997	-4	1073	6.2	72.1447
G3	1425	867	558	1602	177	735	6	73.6842
G4	2585	1514	1071	2535	-50	1021	5.66667	81.6184
G5	2632	1767	865	2950	318	1183	6.2	72.8553
G6	3335	2085	1250	3287	-48	1202	6	72.8553
G7	3380	2213	1167	3309	-71	1096	6.2	73.6842
G8	3364	1693	1671	2707	-657	1014	5.53333	81.6184
G9	3463	1950	1513	2761	-702	811	5.53333	82.3289
G10	3005	1762	1243	2369	-636	607	5.53333	82.3289
G11	3272	2105	1167	2845	-427	740	6.33333	75.2237
G12	2797	2097	700	3348	551	1251	6.46667	72.8553
G13	3208	2441	767	3690	482	1249	6.73333	72.8553
G14	3734	1864	1870	2683	-1051	819	5.6	80.7895
G15	3620	2187	1433	3081	-539	894	6	74.5132
G16	3149	2018	1131	3057	-92	1039	6	80.7895
G17	2859	1992	867	2866	7	874	6	82.3289
G18	2906	1584	1322	2445	-461	861	5.93333	74.5132
G19	2765	1830	935	2708	-57	878	5.93333	72.1447
G20	1483	1193	290	2140	657	947	6.53333	73.6842
G21	3158	2108	1050	2998	-160	890	6.26667	74.5132
G22	3245	1681	1564	2572	-673	891	5.73333	82.3289
G23	2644	1857	787	2833	189	976	6.53333	72.1447
G24	3611	2440	1171	3668	57	1228	6.4	72.8553
G25	203	110	93	287	84	177	5.26667	73.6842
G26	3960	2073	1887	2891	-1069	818	5.53333	82.3289
G27	3575	1799	1776	2576	-999	777	5.66667	82.3289
G28	2756	1813	943	2640	-116	827	6.26667	72.8553
G29	3107	1913	1194	2918	-189	1005	5.73333	83.1579
G30	2714	1459	1255	2408	-306	949	5.66667	82.3289
G31	3708	2010	1698	2823	-885	813	5.73333	83.1579
G32	3364	2032	1332	2975	-389	943	5.86667	83.1579
G33	3378	2364	1014	3419	41	1055	6.46667	72.1447
G34	3438	2024	1414	2856	-582	832	5.86667	83.1579
G35	3143	2055	1088	3078	-65	1023	6.06667	79.25
G36	3705	1625	2080	2350	-1355	725	5.33333	83.1579
G37	3566	2455	1111	3620	54	1165	6.33333	72.8553
G38	3621	1800	1821	2589	-1032	789	5.53333	81.6184
G39	3614	2082	1532	3153	-461	1071	6.13333	74.5132
G40	3112	2396	716	3431	319	1035	6.86667	73.6842
G41	2060	1062	998	1729	-331	667	5.53333	75.2237
G42	3188	1857	1331	2838	-350	981	5.66667	82.3289
G43	3075	1849	1226	3010	-65	1161	6.13333	73.6842
G44	3056	1834	1222	2840	-216	1006	6	74.5132
G45	2999	1604	1395	2518	-481	914	5.8	81.6184
G46	3105	1942	1163	3080	-25	1138	6.26667	72.8553
G47	2696	2069	627	3057	361	988	6.73333	70.4868
G48	2733	1660	1073	2708	-25	1048	6	72.8553
G49	2698	1886	812	3036	338	1150	6.46667	73.6842
G50	2623	1605	1018	2287	-336	682	5.73333	81.6184
G51	3764	1970	1794	2810	-954	840	5.73333	82.3289
G52	3123	1987	1136	3025	-98	1038	6.2	72.8553
G53	3872	2058	1814	3150	-722	1092	5.73333	72.8553
G54	3487	2013	1474	3122	-365	1109	5.93333	72.1447
G55	2753	1607	1146	2576	-177	969	5.8	76.0526
G56	3186	1708	1478	2712	-474	1004	5.66667	78.4211
G57	3187	2179	1008	3596	409	1417	6.2	74.5132
G58	3173	1920	1253	3182	9	1262	5.8	72.1447
G59	2560	1439	1121	2572	12	1133	5.8	73.6842
G60	2964	1729	1235	2957	-7	1228	5.86667	72.1447
G61	492	328	164	677	185	349	5.8	71.3158
G62	3092	2562	530	3857	765	1295	6.53333	72.8553
G63	3220	2025	1195	3126	-94	1101	6.2	73.3289
G64	2745	1890	855	2897	152	1007	6.26667	73.6842
G65	3666	1823	1843	2606	-1060	783	5.46667	83.9868
G66	2963	1704	1259	2566	-397	862	5.73333	82.3289
G67	3462	1719	1743	2299	-1163	580	5.46667	81.6184
G68	2180	1605	575	2761	581	1156	6.4	73.6842
G69	3549	1832	1717	2728	-821	896	5.6	81.6184
G70	2992	2322	670	3787	795	1465	6.2	78.4211
G71	3054	2090	964	3280	226	1190	6.33333	72.1447
G72	3235	1916	1319	2661	-574	745	5.8	80.7895
G73	3287	1729	1558	2444	-843	715	5.73333	81.6184
G74	3454	1767	1687	2528	-926	761	5.6	82.3289
G75	3041	1599	1442	2693	-348	1094	5.73333	83.1579
G76	3027	1517	1510	2451	-576	934	5.73333	83.1579
G77	3162	1804	1358	2784	-378	980	5.73333	81.6184
G78	3040	1473	1567	2392	-648	919	5.53333	82.3289
G79	3134	1911	1223	3179	45	1268	6	83.1579
G80	3511	2167	1344	3291	-220	1124	6.06667	72.8553
G81	3214	2049	1165	3198	-16	1149	6.2	74.5132
G82	3738	2183	1555	3424	-314	1241	5.8	82.3289
G83	3508	2648	860	3871	363	1223	6.6	71.3158
G84	3453	2694	759	3746	293	1052	6.73333	72.1447
G85	3190	1994	1196	2917	-273	923	6.2	71.3158
G86	2969	1613	1356	2422	-547	809	5.8	82.3289
G87	3102	2171	931	3477	375	1306	6.26667	72.1447
G88	2761	1703	1058	2531	-230	828	5.93333	73.6842
G89	3602	1870	1732	2865	-737	995	5.93333	72.8553
G90	3561	1758	1803	2811	-750	1053	5.66667	81.6184
G91	3238	2432	806	3658	420	1226	6.6	74.5132
G92	3272	1666	1606	2453	-819	787	5.6	82.3289
G93	3483	1911	1572	2642	-841	731	5.66667	81.6184
G94	3739	1976	1763	2846	-893	870	5.66667	81.6184
G95	3439	1745	1694	2815	-624	1070	5.53333	83.1579
G96	3298	1836	1462	2651	-647	815	5.6	82.3289
G97	2973	1415	1558	2334	-639	919	5.6	82.3289
G98	3260	1823	1437	2716	-544	893	5.66667	82.3289
G99	3011	1993	1018	3044	33	1051	6.26667	74.5132
G100	3096	1856	1240	3018	-78	1162	6.26667	74.5132
G101	3564	1751	1813	2601	-963	850	5.53333	81.6184
G102	3310	1782	1528	2854	-456	1072	5.73333	83.1579
G103	3350	1884	1466	2937	-413	1053	5.73333	81.6184
G104	2937	2664	273	4124	1187	1460	6.73333	71.3158
G105	2670	1388	1282	2695	25	1307	6	72.8553
G106	2217	1364	853	2290	73	926	6.26667	72.8553
G107	3072	2614	458	4319	1247	1705	6.4	71.3158
G108	3257	1903	1354	3017	-240	1114	6.13333	73.6842
G109	3690	2177	1513	3182	-508	1005	6.06667	74.5132
G110	3709	2385	1324	3423	-286	1038	6.13333	73.6842
G111	2794	1382	1412	2198	-596	816	5.73333	76.8816
G112	2503	1632	871	2773	270	1141	6.4	73.6842
G113	3326	2457	869	3638	312	1181	6.66667	73.6842
G114	3558	1937	1621	2853	-705	916	5.66667	82.3289
G115	3004	2021	983	3322	318	1301	6.4	72.8553
G116	3279	1929	1350	2887	-392	958	6.06667	75.2237
G117	3017	2099	918	3171	154	1072	6.46667	73.6842
G118	1595	747	848	1372	-223	625	5.46667	74.5132
G119	3063	1806	1257	2816	-247	1010	5.8	83.1579
G120	2939	2154	785	3422	483	1268	6.46667	74.5132
G121	2812	1933	879	2976	164	1043	6.4	73.6842
G123	2840	1679	1161	2859	19	1180	5.93333	74.5132
G124	3684	2440	1244	3532	-152	1092	6.33333	73.6842
G124	2435	1622	813	2828	393	1206	5.86667	76.0526
G125	3190	2360	830	3547	357	1187	6.66667	72.8553
G126	3494	2754	740	3674	180	920	6.73333	73.6842
G127	3422	1758	1664	2812	-610	1054	5.6	83.1579
G128	3184	2368	816	3369	185	1001	6.66667	72.8553
G129	3421	1986	1435	3037	-384	1051	5.66667	82.3289
G130	3529	3107	422	4837	1308	1730	6.73333	72.8553
G131	1648	1048	600	1867	219	819	5.93333	72.8553
G132	2293	1481	812	2557	264	1076	6.26667	72.8553
G133	2389	1613	776	3216	827	1603	6.13333	73.6842
G134	3171	1920	1251	3050	-121	1130	6	81.6184
G135	2377	1636	741	2932	555	1296	6.06667	74.5132
G136	1351	674	677	1416	65	742	5.6	73.6842
G137	3098	2238	860	3345	247	1107	6.33333	74.5132
G138	3586	2103	1483	2964	-622	861	5.73333	82.3289
G139	3263	1887	1376	2698	-565	811	5.93333	82.3289
G140	3270	1985	1285	2894	-376	909	5.86667	76.0526
G141	3679	2113	1566	3017	-662	904	5.8	82.3289
G142	3011	1887	1124	3014	3	1127	6.4	72.1447
G143	3602	1932	1670	2850	-752	918	5.66667	82.3289
G144	2929	2012	917	3021	92	1009	6.26667	73.6842
G145	3601	2397	1204	3431	-170	1034	6.4	73.6842
G146	2138	1435	703	2312	174	877	5.8	82.3289
G147	3449	2264	1185	3564	115	1300	6	76.8816
G148	3206	2111	1095	3364	158	1253	6.53333	72.8553
G149	2250	1324	926	2551	301	1227	6.26667	72.8553
G150	3425	1779	1646	2768	-657	989	5.66667	82.3289
G151	2656	1724	932	3041	385	1317	6.2	74.5132
G152	2262	1343	919	2255	-7	912	5.86667	73.6842
G153	3653	2272	1381	3555	-98	1283	5.73333	82.3289
G154	3145	1947	1198	3060	-85	1113	6.2	82.3289
G155	3572	2543	1029	4355	783	1812	6	79.9605
G156	3786	2034	1752	3004	-782	970	5.73333	83.1579
G157	962	570	392	1039	77	469	5.33333	82.3289
G158	3648	2310	1338	3629	-19	1319	6.06667	72.8553
G159	3953	2051	1902	3179	-774	1128	5.86667	72.8553
G160	3304	1986	1318	3079	-225	1093	6.06667	73.6842
G161	2306	1700	606	2909	603	1209	6.2	74.5132
G162	3293	1979	1314	3276	-17	1297	5.8	79.9605
G163	3659	2416	1243	3811	152	1395	6.2	73.6842
G164	1993	1355	638	2420	427	1065	6.13333	72.8553
G165	2700	1812	888	3007	307	1195	6.2	74.5132
G166	2901	1902	999	2998	97	1096	5.86667	82.3289
G167	3510	2815	695	4068	558	1253	6.73333	76.0526
G168	1153	541	612	1223	70	682	5.53333	73.6842
G169	2486	1614	872	2810	324	1196	6.26667	73.6842
G170	3443	2265	1178	3372	-71	1107	6.2	73.6842
G171	2655	1848	807	2931	276	1083	6.53333	72.8553
G172	3208	2428	780	3807	599	1379	6.53333	73.6842
G173	3254	1813	1441	2664	-590	851	5.66667	83.1579
G174	3092	2476	616	3900	808	1424	6.13333	79.25
G175	3733	2505	1228	3584	-149	1079	6.13333	81.6184
G176	3263	1672	1591	2428	-835	756	5.6	82.3289
G177	3281	1837	1444	2813	-468	976	5.73333	76.8816
G178	2548	1611	937	2828	280	1217	5.93333	76.8816
G179	3142	2137	1005	3381	239	1244	6.06667	74.5132
G180	3675	1962	1713	2874	-801	912	5.6	82.3289
G181	2926	1950	976	2973	47	1023	6.13333	75.2237
G182	3674	1753	1921	2401	-1273	648	5.33333	82.3289
G183	3072	2063	1009	3718	646	1655	6.13333	79.9605
G184	3877	2677	1200	4284	407	1607	6.06667	79.9605
G185	3418	2833	585	4220	802	1387	6.33333	79.25
G186	1465	1029	436	2113	648	1084	5.86667	82.3289
G187	1617	1073	544	2118	501	1045	6	73.6842
G188	1548	1069	479	2075	527	1006	5.86667	82.3289
G189	3010	1937	1073	3361	351	1424	6.2	73.6842
G190	2944	1979	965	3227	283	1248	6.26667	73.6842
G191	2598	1787	811	3053	455	1266	6.33333	73.6842
G192	2529	2390	139	3741	1212	1351	6.86667	71.3158

## Sheet: Table S8
Table S8. Annotated functions of DEGs identified between parental cultivars.
Gene ID	PYZX_fpkm	P02428_fpkm	log2(FC)	Pvalue	FDR	significant	Symbol	Description	KEGG_A_class	KEGG_B_class	Pathway	GO Component	GO Function	GO Process
OS01G0100200	0.0733333	0.566667	2.94996	0.0024653	0.00951951	yes	-	-	-	-	-	-	-	-
OS01G0100300	0.0533333	0.513333	3.26679	0.0134492	0.0413519	yes	-	-	-	-	-	-	GO:0020037//heme binding;GO:1901363//heterocyclic compound binding;GO:0016491//oxidoreductase activity;GO:0043169//cation binding;GO:0043167//ion binding;GO:0005506//iron ion binding;GO:0005488//binding;GO:0046872//metal ion binding;GO:0016705//oxidoreductase activity, acting on paired donors, with incorporation or reduction of molecular oxygen;GO:0097159//organic cyclic compound binding;GO:00469…	GO:0008152//metabolic process;GO:0055114//oxidation-reduction process;GO:0044710//single-organism metabolic process;GO:0044699//single-organism process
OS01G0102400	149.273	34.8033	-2.10066	2.94912e-108	9.4484e-106	yes	-	Os01g0102400 protein; P0402A09.22 protein; P0455C04.16 protein; Putative uncharacterized protein P0672D08.43; Uncharacterized protein; cDNA, clone: J075175B02, full insert sequence [Source:UniProtKB/TrEMBL;Acc:Q93VF0]	-	-	-	GO:0044446//intracellular organelle part;GO:0044798//nuclear transcription factor complex;GO:0043229//intracellular organelle;GO:0005634//nucleus;GO:0043231//intracellular membrane-bounded organelle;GO:0005622//intracellular;GO:0032991//macromolecular complex;GO:0016602//CCAAT-binding factor complex;GO:0044422//organelle part;GO:0043227//membrane-bounded organelle;GO:0005623//cell;GO:0044424//int…	GO:1901363//heterocyclic compound binding;GO:0046983//protein dimerization activity;GO:0097159//organic cyclic compound binding;GO:0005488//binding;GO:0003676//nucleic acid binding;GO:0001071//nucleic acid binding transcription factor activity;GO:0043565//sequence-specific DNA binding;GO:0003677//DNA binding;GO:0046982//protein heterodimerization activity;GO:0003700//sequence-specific DNA binding…	GO:0060255//regulation of macromolecule metabolic process;GO:1903506//regulation of nucleic acid-templated transcription;GO:0050794//regulation of cellular process;GO:0010556//regulation of macromolecule biosynthetic process;GO:0080090//regulation of primary metabolic process;GO:0019219//regulation of nucleobase-containing compound metabolic process;GO:2000112//regulation of cellular macromolecul…
OS01G0104200	1.11667	0.156667	-2.83343	7.24723e-05	0.000394607	yes	-	Uncharacterized protein [Source:UniProtKB/TrEMBL;Acc:A2ZNA6]	-	-	-	GO:0043227//membrane-bounded organelle;GO:0044424//intracellular part;GO:0005623//cell;GO:0005622//intracellular;GO:0043229//intracellular organelle;GO:0043231//intracellular membrane-bounded organelle;GO:0005634//nucleus;GO:0044464//cell part;GO:0043226//organelle	GO:0005488//binding;GO:0003677//DNA binding;GO:0003676//nucleic acid binding;GO:0097159//organic cyclic compound binding;GO:1901363//heterocyclic compound binding	GO:0031323//regulation of cellular metabolic process;GO:0044238//primary metabolic process;GO:0051252//regulation of RNA metabolic process;GO:0080090//regulation of primary metabolic process;GO:0016070//RNA metabolic process;GO:0044249//cellular biosynthetic process;GO:0044260//cellular macromolecule metabolic process;GO:0009059//macromolecule biosynthetic process;GO:2001141//regulation of RNA bi…
OS01G0104500	503.787	216.723	-1.21696	5.40156e-54	5.39113e-52	yes	-	NAM protein; Os01g0104500 protein; Putative NAM protein; Uncharacterized protein; cDNA, clone: J075186C19, full insert sequence [Source:UniProtKB/TrEMBL;Acc:Q9FTY0]	-	-	-	GO:0005634//nucleus;GO:0043231//intracellular membrane-bounded organelle;GO:0005622//intracellular;GO:0005623//cell;GO:0044464//cell part;GO:0043229//intracellular organelle;GO:0043226//organelle;GO:0044424//intracellular part;GO:0043227//membrane-bounded organelle	GO:0005488//binding;GO:1901363//heterocyclic compound binding;GO:0003676//nucleic acid binding;GO:0003677//DNA binding;GO:0097159//organic cyclic compound binding	GO:0071704//organic substance metabolic process;GO:0006355//regulation of transcription, DNA-templated;GO:0019438//aromatic compound biosynthetic process;GO:0010468//regulation of gene expression;GO:0080090//regulation of primary metabolic process;GO:0050794//regulation of cellular process;GO:1901576//organic substance biosynthetic process;GO:0046483//heterocycle metabolic process;GO:2001141//reg…
OS01G0105700	1.25333	0.18	-2.7997	1.54848e-06	1.12189e-05	yes	-	Os01g0105700 protein [Source:UniProtKB/TrEMBL;Acc:Q0JRE3]	-	-	-	GO:0043227//membrane-bounded organelle;GO:0044464//cell part;GO:0044424//intracellular part;GO:0043229//intracellular organelle;GO:0043231//intracellular membrane-bounded organelle;GO:0005622//intracellular;GO:0005634//nucleus;GO:0043226//organelle;GO:0005623//cell	GO:0005488//binding;GO:0001071//nucleic acid binding transcription factor activity;GO:0046983//protein dimerization activity;GO:0003700//sequence-specific DNA binding transcription factor activity;GO:0005515//protein binding	GO:0031326//regulation of cellular biosynthetic process;GO:0080090//regulation of primary metabolic process;GO:0010468//regulation of gene expression;GO:0051171//regulation of nitrogen compound metabolic process;GO:0009889//regulation of biosynthetic process;GO:2001141//regulation of RNA biosynthetic process;GO:0050794//regulation of cellular process;GO:0006355//regulation of transcription, DNA-t…
OS01G0109000	0.806667	2.91333	1.85263	2.45825e-09	2.5873e-08	yes	-	-	-	-	-	-	-	-
OS01G0111100	2.16	13.0633	2.59642	9.10976e-30	3.81514e-28	yes	-	Os01g0111100 protein; Putative uncharacterized protein P0439B06.20 [Source:UniProtKB/TrEMBL;Acc:Q657T1]	-	-	-	GO:0043231//intracellular membrane-bounded organelle;GO:0043226//organelle;GO:0009507//chloroplast;GO:0009536//plastid;GO:0005623//cell;GO:0044464//cell part;GO:0005737//cytoplasm;GO:0043227//membrane-bounded organelle;GO:0044444//cytoplasmic part;GO:0043229//intracellular organelle;GO:0044424//intracellular part;GO:0005622//intracellular	GO:0016853//isomerase activity;GO:0016859//cis-trans isomerase activity;GO:0003824//catalytic activity;GO:0003755//peptidyl-prolyl cis-trans isomerase activity	GO:0006139//nucleobase-containing compound metabolic process;GO:0046483//heterocycle metabolic process;GO:0006629//lipid metabolic process;GO:0006796//phosphate-containing compound metabolic process;GO:0018193//peptidyl-amino acid modification;GO:0008299//isoprenoid biosynthetic process;GO:0016556//mRNA modification;GO:0044699//single-organism process;GO:0044763//single-organism cellular process;…
OS01G0113200	0.856667	11.5433	3.75218	2.27752e-76	3.61224e-74	yes	-	Os01g0113200 protein; Putative rust resistance kinase Lr10 [Source:UniProtKB/TrEMBL;Acc:Q94E34]	-	-	-	-	GO:0016773//phosphotransferase activity, alcohol group as acceptor;GO:0004674//protein serine/threonine kinase activity;GO:0032553//ribonucleotide binding;GO:0017076//purine nucleotide binding;GO:0035639//purine ribonucleoside triphosphate binding;GO:0004672//protein kinase activity;GO:1901363//heterocyclic compound binding;GO:0032555//purine ribonucleotide binding;GO:0043168//anion binding;GO:00…	GO:0043170//macromolecule metabolic process;GO:0006464//cellular protein modification process;GO:0016310//phosphorylation;GO:0036211//protein modification process;GO:0071704//organic substance metabolic process;GO:0044260//cellular macromolecule metabolic process;GO:0019538//protein metabolic process;GO:0044238//primary metabolic process;GO:0006468//protein phosphorylation;GO:0008152//metabolic p…
OS01G0113350	0.001	0.26	8.02237	0.000202433	0.00100614	yes	-	Putative receptor serine/threonine kinase PR5K [Source:UniProtKB/TrEMBL;Acc:Q656X4]	-	-	-	-	GO:1901265//nucleoside phosphate binding;GO:0032555//purine ribonucleotide binding;GO:0017076//purine nucleotide binding;GO:0036094//small molecule binding;GO:0005488//binding;GO:0004672//protein kinase activity;GO:0032550//purine ribonucleoside binding;GO:0004674//protein serine/threonine kinase activity;GO:0032559//adenyl ribonucleotide binding;GO:0016301//kinase activity;GO:0032553//ribonucleo…	GO:0036211//protein modification process;GO:0016310//phosphorylation;GO:0043170//macromolecule metabolic process;GO:0008152//metabolic process;GO:0044267//cellular protein metabolic process;GO:0044237//cellular metabolic process;GO:0006468//protein phosphorylation;GO:0043412//macromolecule modification;GO:0019538//protein metabolic process;GO:0006796//phosphate-containing compound metabolic proce…
OS01G0113400	0.001	1.79	10.8057	2.51932e-30	1.07762e-28	yes	-	Os01g0113400 protein; Putative rust resistance kinase Lr10 [Source:UniProtKB/TrEMBL;Acc:Q656W5]	-	-	-	-	GO:1901265//nucleoside phosphate binding;GO:0004672//protein kinase activity;GO:0043168//anion binding;GO:0017076//purine nucleotide binding;GO:0016772//transferase activity, transferring phosphorus-containing groups;GO:0001883//purine nucleoside binding;GO:0000166//nucleotide binding;GO:0030554//adenyl nucleotide binding;GO:0005488//binding;GO:0097159//organic cyclic compound binding;GO:0097367/…	GO:0009987//cellular process;GO:0044267//cellular protein metabolic process;GO:0044238//primary metabolic process;GO:0006468//protein phosphorylation;GO:0019538//protein metabolic process;GO:0006464//cellular protein modification process;GO:0044237//cellular metabolic process;GO:0006793//phosphorus metabolic process;GO:0043412//macromolecule modification;GO:0016310//phosphorylation;GO:0008152//me…
OS01G0113450	0.13	1.45333	3.48278	1.21342e-14	2.06237e-13	yes	-	-	-	-	-	-	-	-
OS01G0114200	2.11333	0.93	-1.18422	0.00882154	0.0288078	yes	-	-	-	-	-	-	-	-
OS01G0114600	0.001	0.546667	9.09452	8.9045e-07	6.69519e-06	yes	-	-	-	-	-	-	GO:0043167//ion binding;GO:0032559//adenyl ribonucleotide binding;GO:0017076//purine nucleotide binding;GO:0016301//kinase activity;GO:0032549//ribonucleoside binding;GO:1901363//heterocyclic compound binding;GO:0004672//protein kinase activity;GO:0016773//phosphotransferase activity, alcohol group as acceptor;GO:1901265//nucleoside phosphate binding;GO:0030554//adenyl nucleotide binding;GO:00973…	GO:0006793//phosphorus metabolic process;GO:0043412//macromolecule modification;GO:0036211//protein modification process;GO:0044260//cellular macromolecule metabolic process;GO:0043170//macromolecule metabolic process;GO:0008152//metabolic process;GO:0044267//cellular protein metabolic process;GO:0006468//protein phosphorylation;GO:0006464//cellular protein modification process;GO:0016310//phosph…
OS01G0114800	0.0666667	0.556667	3.06178	0.000568442	0.00255209	yes	-	-	-	-	-	-	-	-
OS01G0115800	0.69	0.226667	-1.60602	0.000460251	0.00210831	yes	-	-	-	-	-	-	-	-
OS01G0115950	0.713333	0.23	-1.63294	0.00311777	0.011695	yes	-	-	-	-	-	-	-	-
OS01G0116300	0.001	0.47	8.87652	1.08333e-06	8.04911e-06	yes	-	-	-	-	-	-	-	-
OS01G0116400	3.22	0.303333	-3.40808	1.5143e-32	7.12409e-31	yes	-	Os01g0116400 protein; Putative rust resistance kinase Lr10; Uncharacterized protein; cDNA clone:J013046E24, full insert sequence [Source:UniProtKB/TrEMBL;Acc:Q5ZE83]	-	-	-	-	GO:0035639//purine ribonucleoside triphosphate binding;GO:0036094//small molecule binding;GO:0005488//binding;GO:0004672//protein kinase activity;GO:0016773//phosphotransferase activity, alcohol group as acceptor;GO:0043168//anion binding;GO:0032549//ribonucleoside binding;GO:0030554//adenyl nucleotide binding;GO:0097367//carbohydrate derivative binding;GO:0032559//adenyl ribonucleotide binding;G…	GO:0019538//protein metabolic process;GO:0006796//phosphate-containing compound metabolic process;GO:0044238//primary metabolic process;GO:0006793//phosphorus metabolic process;GO:0009987//cellular process;GO:0043170//macromolecule metabolic process;GO:0071704//organic substance metabolic process;GO:0044260//cellular macromolecule metabolic process;GO:0044237//cellular metabolic process;GO:003621…
OS01G0116650	2.93667	0.353333	-3.05508	2.22764e-26	7.89482e-25	yes	-	-	-	-	-	-	-	-
OS01G0117100	0.001	0.61	9.25267	6.9272e-07	5.28179e-06	yes	-	-	-	-	-	-	GO:0030554//adenyl nucleotide binding;GO:0005488//binding;GO:1901265//nucleoside phosphate binding;GO:0043167//ion binding;GO:0016740//transferase activity;GO:0001882//nucleoside binding;GO:0032549//ribonucleoside binding;GO:0000166//nucleotide binding;GO:1901363//heterocyclic compound binding;GO:0097159//organic cyclic compound binding;GO:0043168//anion binding;GO:0032553//ribonucleotide binding…	GO:0036211//protein modification process;GO:0043170//macromolecule metabolic process;GO:0044260//cellular macromolecule metabolic process;GO:0016310//phosphorylation;GO:0044267//cellular protein metabolic process;GO:0019538//protein metabolic process;GO:0044238//primary metabolic process;GO:0008152//metabolic process;GO:0006464//cellular protein modification process;GO:0006468//protein phosphoryl…
OS01G0117300	0.001	0.753333	9.55714	1.93419e-07	1.60871e-06	yes	-	-	-	-	-	-	GO:0005488//binding;GO:0000166//nucleotide binding;GO:0016301//kinase activity;GO:0004672//protein kinase activity;GO:0017076//purine nucleotide binding;GO:0032559//adenyl ribonucleotide binding;GO:1901363//heterocyclic compound binding;GO:0043168//anion binding;GO:0016772//transferase activity, transferring phosphorus-containing groups;GO:0032553//ribonucleotide binding;GO:0097159//organic cycli…	GO:0008152//metabolic process;GO:0006796//phosphate-containing compound metabolic process;GO:0019538//protein metabolic process;GO:0006468//protein phosphorylation;GO:0036211//protein modification process;GO:0044260//cellular macromolecule metabolic process;GO:0044237//cellular metabolic process;GO:0016310//phosphorylation;GO:0043170//macromolecule metabolic process;GO:0006793//phosphorus metabol…
OS01G0117450	0.0733333	0.42	2.51785	0.00129449	0.00537909	yes	-	-	-	-	-	-	-	-
OS01G0117600	0.12	1.04	3.11548	9.09882e-12	1.22123e-10	yes	-	Os01g0117600 protein; Putative rust resistance kinase Lr10 [Source:UniProtKB/TrEMBL;Acc:Q5ZE92]	-	-	-	-	GO:0016773//phosphotransferase activity, alcohol group as acceptor;GO:0032550//purine ribonucleoside binding;GO:0005524//ATP binding;GO:0030554//adenyl nucleotide binding;GO:0036094//small molecule binding;GO:0003824//catalytic activity;GO:0000166//nucleotide binding;GO:0017076//purine nucleotide binding;GO:1901265//nucleoside phosphate binding;GO:0032549//ribonucleoside binding;GO:0097367//carbo…	GO:0019538//protein metabolic process;GO:0043170//macromolecule metabolic process;GO:0036211//protein modification process;GO:0044238//primary metabolic process;GO:0044260//cellular macromolecule metabolic process;GO:0006468//protein phosphorylation;GO:0044237//cellular metabolic process;GO:0044267//cellular protein metabolic process;GO:0009987//cellular process;GO:0006464//cellular protein modif…
OS01G0117650	0.15	1.07	2.83458	2.75867e-07	2.23527e-06	yes	-	-	-	-	-	-	-	-
OS01G0118400	1.91333	4.1	1.09954	9.68389e-07	7.24381e-06	yes	-	Os01g0118400 protein [Source:UniProtKB/TrEMBL;Acc:Q0JR54]	-	-	-	-	GO:0016740//transferase activity;GO:0003824//catalytic activity;GO:0016757//transferase activity, transferring glycosyl groups	-
OS01G0119000	0.21	0.563333	1.4236	0.0110437	0.0349486	yes	-	Os01g0119000 protein; Putative HGA6; cDNA clone:001-205-C08, full insert sequence [Source:UniProtKB/TrEMBL;Acc:Q9FTE0]	-	-	-	-	GO:0016740//transferase activity;GO:0003824//catalytic activity;GO:0016757//transferase activity, transferring glycosyl groups	-
OS01G0121000	0.703333	2.78333	1.98453	2.15828e-06	1.53183e-05	yes	-	Os01g0120900 protein; Putative uncharacterized protein P0684C01.6 [Source:UniProtKB/TrEMBL;Acc:Q5ZEM4]	-	-	-	-	GO:0003674//molecular_function	-
OS01G0123900	1.11	3.18	1.51847	0.00157414	0.00638383	yes	-	Os01g0123900 protein; cDNA clone:001-025-D04, full insert sequence; cDNA clone:006-203-G05, full insert sequence; cDNA clone:J023053A08, full insert sequence [Source:UniProtKB/TrEMBL;Acc:Q0JR29]	-	-	-	GO:0005576//extracellular region	GO:0030234//enzyme regulator activity;GO:0004867//serine-type endopeptidase inhibitor activity;GO:0061134//peptidase regulator activity;GO:0030414//peptidase inhibitor activity;GO:0004857//enzyme inhibitor activity;GO:0004866//endopeptidase inhibitor activity;GO:0061135//endopeptidase regulator activity;GO:0098772//molecular function regulator	GO:0030162//regulation of proteolysis;GO:0031324//negative regulation of cellular metabolic process;GO:0080090//regulation of primary metabolic process;GO:0048519//negative regulation of biological process;GO:0032268//regulation of cellular protein metabolic process;GO:0048523//negative regulation of cellular process;GO:0065007//biological regulation;GO:0045861//negative regulation of proteolysis…
OS01G0124200	47.3033	95.25	1.00978	8.51255e-15	1.4639e-13	yes	-	Bowman-Birk type proteinase inhibitor A; Os01g0124200 protein; cDNA clone:001-035-D09, full insert sequence; cDNA clone:006-202-G03, full insert sequence; cDNA clone:J013096H09, full insert sequence [Source:UniProtKB/TrEMBL;Acc:A5HEI2]	-	-	-	GO:0005576//extracellular region	GO:0004866//endopeptidase inhibitor activity;GO:0004867//serine-type endopeptidase inhibitor activity;GO:0061135//endopeptidase regulator activity;GO:0030234//enzyme regulator activity;GO:0004857//enzyme inhibitor activity;GO:0098772//molecular function regulator;GO:0061134//peptidase regulator activity;GO:0030414//peptidase inhibitor activity	GO:0048523//negative regulation of cellular process;GO:0045861//negative regulation of proteolysis;GO:0031323//regulation of cellular metabolic process;GO:0010605//negative regulation of macromolecule metabolic process;GO:0048519//negative regulation of biological process;GO:0032268//regulation of cellular protein metabolic process;GO:0080090//regulation of primary metabolic process;GO:0050794//r…
OS01G0127600	0.33	15.4367	5.54775	2.13391e-52	2.02868e-50	yes	-	Os01g0127600 protein; Putative Bowman Birk trypsin inhibitor; Uncharacterized protein; cDNA clone:001-125-D07, full insert sequence; cDNA clone:J033085I16, full insert sequence [Source:UniProtKB/TrEMBL;Acc:Q9FTR9]	-	-	-	GO:0005576//extracellular region	GO:0030234//enzyme regulator activity;GO:0004867//serine-type endopeptidase inhibitor activity;GO:0061135//endopeptidase regulator activity;GO:0098772//molecular function regulator;GO:0004866//endopeptidase inhibitor activity;GO:0030414//peptidase inhibitor activity;GO:0061134//peptidase regulator activity;GO:0004857//enzyme inhibitor activity	GO:0080090//regulation of primary metabolic process;GO:0032268//regulation of cellular protein metabolic process;GO:0051248//negative regulation of protein metabolic process;GO:0050790//regulation of catalytic activity;GO:0065009//regulation of molecular function;GO:0048519//negative regulation of biological process;GO:0010605//negative regulation of macromolecule metabolic process;GO:0051346//ne…
OS01G0129600	0.001	0.513333	9.00375	0.000336892	0.00159333	yes	-	-	-	-	-	-	-	-
OS01G0129800	1.65	0.001	-10.6883	0.000251983	0.0012256	yes	-	-	-	-	-	-	-	-
OS01G0131300	67.54	31.7767	-1.08777	3.27064e-13	5.00165e-12	yes	-	-	-	-	-	-	-	-
OS01G0132000	1.26667	4.22667	1.73848	0.000454963	0.00208647	yes	-	Os01g0132000 protein; Putative wound-induced protease inhibitor; Uncharacterized protein; cDNA clone:001-024-F05, full insert sequence [Source:UniProtKB/TrEMBL;Acc:Q9LGB2]	-	-	-	GO:0005576//extracellular region	GO:0003824//catalytic activity;GO:0004866//endopeptidase inhibitor activity;GO:0098772//molecular function regulator;GO:0004867//serine-type endopeptidase inhibitor activity;GO:0030234//enzyme regulator activity;GO:0061135//endopeptidase regulator activity;GO:0061134//peptidase regulator activity;GO:0008233//peptidase activity;GO:0016787//hydrolase activity;GO:0030414//peptidase inhibitor activit…	GO:0048519//negative regulation of biological process;GO:0050794//regulation of cellular process;GO:0051346//negative regulation of hydrolase activity;GO:0010605//negative regulation of macromolecule metabolic process;GO:0048523//negative regulation of cellular process;GO:0043086//negative regulation of catalytic activity;GO:0031324//negative regulation of cellular metabolic process;GO:0051248//n…
OS01G0132100	0.0766667	0.343333	2.16294	0.000486846	0.00221745	yes	-	Putative verticillium wilt disease resistance protein Ve2 [Source:UniProtKB/TrEMBL;Acc:Q5ZCM3]	-	-	-	-	GO:0005488//binding;GO:0005515//protein binding	-
OS01G0132500	7.01333	2.96	-1.2445	3.87341e-05	0.000222236	yes	-	-	-	-	-	-	-	-
OS01G0132700	1.71667	3.78333	1.14005	0.00205004	0.00809155	yes	-	Os01g0132700 protein; Uncharacterized protein; cDNA, clone: J065187N12, full insert sequence [Source:UniProtKB/TrEMBL;Acc:Q0JQY0]	-	-	-	GO:0005623//cell;GO:0044451//nucleoplasm part;GO:0070013//intracellular organelle lumen;GO:0005622//intracellular;GO:0044422//organelle part;GO:0005654//nucleoplasm;GO:0016592//mediator complex;GO:0032991//macromolecular complex;GO:0044446//intracellular organelle part;GO:0043227//membrane-bounded organelle;GO:0044424//intracellular part;GO:0043234//protein complex;GO:0031981//nuclear lumen;GO:00…	GO:0001104//RNA polymerase II transcription cofactor activity;GO:0000988//protein binding transcription factor activity;GO:0000989//transcription factor binding transcription factor activity;GO:0003712//transcription cofactor activity;GO:0001076//RNA polymerase II transcription factor binding transcription factor activity	GO:0051252//regulation of RNA metabolic process;GO:0065007//biological regulation;GO:0031323//regulation of cellular metabolic process;GO:0019219//regulation of nucleobase-containing compound metabolic process;GO:0010468//regulation of gene expression;GO:0006357//regulation of transcription from RNA polymerase II promoter;GO:0010556//regulation of macromolecule biosynthetic process;GO:0009889//re…
OS01G0135700	5.39333	1.61333	-1.74113	3.79388e-09	3.91586e-08	yes	CML16	Probable calcium-binding protein CML16 [Source:UniProtKB/Swiss-Prot;Acc:Q5ZCK5]	Organismal Systems	Environmental adaptation	ko04626//Plant-pathogen interaction	-	GO:0046872//metal ion binding;GO:0005488//binding;GO:0043169//cation binding;GO:0043167//ion binding;GO:0005509//calcium ion binding	-
OS01G0135900	17.6933	3.57	-2.30921	9.99328e-17	1.97999e-15	yes	HSP17.9B	-	Genetic Information Processing	Folding, sorting and degradation	ko04141//Protein processing in endoplasmic reticulum	GO:0005622//intracellular;GO:0005737//cytoplasm;GO:0044424//intracellular part;GO:0044464//cell part;GO:0005623//cell	-	GO:0006950//response to stress;GO:0050896//response to stimulus
OS01G0136000	0.353333	2.77333	2.97252	5.6957e-06	3.7843e-05	yes	HSP16.9C	16.9 kDa class I heat shock protein 3 [Source:UniProtKB/Swiss-Prot;Acc:Q943E7]	Genetic Information Processing	Folding, sorting and degradation	ko04141//Protein processing in endoplasmic reticulum	GO:0044464//cell part;GO:0005622//intracellular;GO:0005623//cell;GO:0005737//cytoplasm;GO:0044424//intracellular part	-	GO:0009628//response to abiotic stimulus;GO:0006950//response to stress;GO:0050896//response to stimulus;GO:0009266//response to temperature stimulus;GO:0009408//response to heat
OS01G0136050	102.473	44.87	-1.19143	3.62556e-15	6.41391e-14	yes	-	-	-	-	-	-	-	-
OS01G0136100	223.02	105.433	-1.08084	2.21176e-15	3.96977e-14	yes	HSP16.9A	16.9 kDa class I heat shock protein 1 [Source:UniProtKB/Swiss-Prot;Acc:P27777]	Genetic Information Processing	Folding, sorting and degradation	ko04141//Protein processing in endoplasmic reticulum	GO:0005623//cell;GO:0044424//intracellular part;GO:0005737//cytoplasm;GO:0044464//cell part;GO:0005622//intracellular	-	GO:0022607//cellular component assembly;GO:0070271//protein complex biogenesis;GO:0071822//protein complex subunit organization;GO:0065003//macromolecular complex assembly;GO:0009408//response to heat;GO:0006950//response to stress;GO:0051259//protein oligomerization;GO:0050896//response to stimulus;GO:0044085//cellular component biogenesis;GO:0016043//cellular component organization;GO:0009628//…
OS01G0136200	12.7633	0.93	-3.77863	1.92268e-30	8.26832e-29	yes	HSP16.9B	16.9 kDa class I heat shock protein 2 [Source:UniProtKB/Swiss-Prot;Acc:Q943E6]	Genetic Information Processing	Folding, sorting and degradation	ko04141//Protein processing in endoplasmic reticulum	GO:0005737//cytoplasm;GO:0044424//intracellular part;GO:0005622//intracellular;GO:0044464//cell part;GO:0005623//cell	-	GO:0009266//response to temperature stimulus;GO:0009408//response to heat;GO:0009628//response to abiotic stimulus;GO:0050896//response to stimulus;GO:0006950//response to stress
OS01G0136500	2.56333	0.393333	-2.7042	2.52027e-07	2.05248e-06	yes	-	Uncharacterized protein [Source:UniProtKB/TrEMBL;Acc:A2ZP03]	-	-	-	-	GO:0030247//polysaccharide binding;GO:0001871//pattern binding;GO:0005488//binding;GO:0030246//carbohydrate binding	-
OS01G0136600	20.0033	0.06	-8.38106	5.64384e-83	1.03918e-80	yes	-	-	-	-	-	-	-	-
OS01G0138400	1.12333	0.433333	-1.37424	0.000348961	0.00164267	yes	-	Os01g0138400 protein; Putative receptor serine/threonine kinase PR5K [Source:UniProtKB/TrEMBL;Acc:Q5ZC55]	-	-	-	-	GO:0001882//nucleoside binding;GO:0032549//ribonucleoside binding;GO:0016773//phosphotransferase activity, alcohol group as acceptor;GO:0016772//transferase activity, transferring phosphorus-containing groups;GO:0000166//nucleotide binding;GO:0016740//transferase activity;GO:0004672//protein kinase activity;GO:0097367//carbohydrate derivative binding;GO:0016301//kinase activity;GO:0032559//adenyl…	GO:0044267//cellular protein metabolic process;GO:0044237//cellular metabolic process;GO:0006464//cellular protein modification process;GO:0043170//macromolecule metabolic process;GO:0016310//phosphorylation;GO:0006468//protein phosphorylation;GO:0071704//organic substance metabolic process;GO:0006796//phosphate-containing compound metabolic process;GO:0006793//phosphorus metabolic process;GO:001…
OS01G0140100	34.18	71.29	1.06055	1.60174e-14	2.69945e-13	yes	-	Os01g0140100 protein; Putative aspartic proteinase nepenthesin I; Uncharacterized protein; cDNA clone:J013170M01, full insert sequence [Source:UniProtKB/TrEMBL;Acc:Q9AWT3]	-	-	-	-	GO:0004190//aspartic-type endopeptidase activity;GO:0070011//peptidase activity, acting on L-amino acid peptides;GO:0004175//endopeptidase activity;GO:0003824//catalytic activity;GO:0008233//peptidase activity;GO:0070001//aspartic-type peptidase activity;GO:0016787//hydrolase activity	GO:0019538//protein metabolic process;GO:0043170//macromolecule metabolic process;GO:0006508//proteolysis;GO:0071704//organic substance metabolic process;GO:0044238//primary metabolic process;GO:0008152//metabolic process
OS01G0141600	1.43667	0.473333	-1.6018	3.356e-05	0.000194817	yes	-	Os01g0141600 protein; Putative uncharacterized protein P0019D06.7 [Source:UniProtKB/TrEMBL;Acc:Q5ZEN6]	-	-	-	-	GO:0003674//molecular_function	GO:0008150//biological_process
OS01G0144100	0.616667	1.78667	1.53471	0.00156236	0.00633928	yes	-	Os01g0144100 protein; Putative uncharacterized protein P0024G09.30; cDNA clone:001-008-F11, full insert sequence; cDNA clone:001-023-B04, full insert sequence [Source:UniProtKB/TrEMBL;Acc:Q9ARP1]	-	-	-	GO:0031978//plastid thylakoid lumen;GO:0016020//membrane;GO:0044446//intracellular organelle part;GO:0009535//chloroplast thylakoid membrane;GO:0034357//photosynthetic membrane;GO:0043227//membrane-bounded organelle;GO:0043229//intracellular organelle;GO:0031976//plastid thylakoid;GO:0009507//chloroplast;GO:0009543//chloroplast thylakoid lumen;GO:0042651//thylakoid membrane;GO:0044434//chloroplas…	GO:0005515//protein binding;GO:0003674//molecular_function;GO:0005488//binding	GO:0006633//fatty acid biosynthetic process;GO:0019693//ribose phosphate metabolic process;GO:0042440//pigment metabolic process;GO:0009607//response to biotic stimulus;GO:0019682//glyceraldehyde-3-phosphate metabolic process;GO:0043085//positive regulation of catalytic activity;GO:0016108//tetraterpenoid metabolic process;GO:0006720//isoprenoid metabolic process;GO:0006082//organic acid metaboli…
OS01G0144200	0.113333	2.26667	4.32193	3.36062e-12	4.71703e-11	yes	-	-	-	-	-	-	-	-
OS01G0144700	4.37	0.94	-2.2169	6.00894e-06	3.97347e-05	yes	-	Os01g0144700 protein; Putative uncharacterized protein P0024G09.36; Uncharacterized protein; cDNA clone:001-110-F06, full insert sequence [Source:UniProtKB/TrEMBL;Acc:Q5ZBL3]	-	-	-	GO:0005575//cellular_component	GO:0003674//molecular_function	GO:0008150//biological_process
OS01G0144800	1.46333	0.001	-10.515	1.94779e-07	1.61834e-06	yes	-	-	-	-	-	-	-	-
OS01G0144900	0.316667	0.001	-8.30682	1.59213e-05	9.79054e-05	yes	-	-	-	-	-	-	-	-
OS01G0145200	0.596667	0.0366667	-4.02438	0.00776717	0.025803	yes	-	-	-	-	-	-	-	-
OS01G0146200	0.001	0.583333	9.18818	0.000201736	0.00100314	yes	-	-	-	-	-	-	-	-
OS01G0147600	0.16	1.12333	2.81164	0.000520647	0.00235867	yes	-	-	-	-	-	-	-	-
OS01G0148100	2.35333	0.55	-2.0972	4.81693e-12	6.64334e-11	yes	-	-	-	-	-	-	-	-
OS01G0149400	38.35	0.126667	-8.24205	1.62809e-67	2.11177e-65	yes	-	Os01g0149400 protein [Source:UniProtKB/TrEMBL;Acc:Q0JQP0]	-	-	-	GO:0009536//plastid;GO:0031981//nuclear lumen;GO:0005737//cytoplasm;GO:0044424//intracellular part;GO:0070013//intracellular organelle lumen;GO:0043233//organelle lumen;GO:0043227//membrane-bounded organelle;GO:0044444//cytoplasmic part;GO:0031974//membrane-enclosed lumen;GO:0005730//nucleolus;GO:0044428//nuclear part;GO:0043226//organelle;GO:0043229//intracellular organelle;GO:0044464//cell part…	-	-
OS01G0149700	0.753333	0.286667	-1.39391	0.0012769	0.00531498	yes	-	-	-	-	-	-	GO:0005515//protein binding;GO:0005488//binding	-
OS01G0149750	0.73	0.19	-1.9419	4.42899e-05	0.000250877	yes	-	-	-	-	-	-	-	-
OS01G0152000	0.11	0.296667	1.43134	0.00257107	0.00986964	yes	-	Os01g0152000 protein; Putative uncharacterized protein P0009G03.26; Putative uncharacterized protein P0030H07.5; Uncharacterized protein [Source:UniProtKB/TrEMBL;Acc:Q9LGI5]	-	-	-	GO:0044425//membrane part;GO:0031224//intrinsic component of membrane;GO:0016020//membrane;GO:0016021//integral component of membrane	GO:0000166//nucleotide binding;GO:0036094//small molecule binding;GO:0032549//ribonucleoside binding;GO:0005524//ATP binding;GO:0043168//anion binding;GO:0005515//protein binding;GO:0032555//purine ribonucleotide binding;GO:1901363//heterocyclic compound binding;GO:0001883//purine nucleoside binding;GO:0016773//phosphotransferase activity, alcohol group as acceptor;GO:0004672//protein kinase acti…	GO:0036211//protein modification process;GO:0006468//protein phosphorylation;GO:0009987//cellular process;GO:0006793//phosphorus metabolic process;GO:0043170//macromolecule metabolic process;GO:0043412//macromolecule modification;GO:0044260//cellular macromolecule metabolic process;GO:0071704//organic substance metabolic process;GO:0008152//metabolic process;GO:0006796//phosphate-containing compo…
OS01G0152300	46.6733	19.27	-1.27624	2.14241e-19	5.09944e-18	yes	H2B.10	Histone H2B.10 [Source:UniProtKB/Swiss-Prot;Acc:Q9LGI2]	-	-	-	GO:0005622//intracellular;GO:0043229//intracellular organelle;GO:0000785//chromatin;GO:0043232//intracellular non-membrane-bounded organelle;GO:0044464//cell part;GO:0044815//DNA packaging complex;GO:0005634//nucleus;GO:0032991//macromolecular complex;GO:0043228//non-membrane-bounded organelle;GO:1990104//DNA bending complex;GO:0043227//membrane-bounded organelle;GO:0032993//protein-DNA complex;G…	GO:0046982//protein heterodimerization activity;GO:0005515//protein binding;GO:0005488//binding;GO:0097159//organic cyclic compound binding;GO:0003677//DNA binding;GO:0046983//protein dimerization activity;GO:0003676//nucleic acid binding;GO:1901363//heterocyclic compound binding	-
OS01G0152600	0.156667	0.38	1.2783	0.0102599	0.0327938	yes	-	Putative uncharacterized protein P0009G03.33; Putative uncharacterized protein P0030H07.12 [Source:UniProtKB/TrEMBL;Acc:Q9LGH9]	-	-	-	GO:0016020//membrane;GO:0031224//intrinsic component of membrane;GO:0044425//membrane part;GO:0016021//integral component of membrane	GO:0000166//nucleotide binding;GO:0004674//protein serine/threonine kinase activity;GO:0003824//catalytic activity;GO:0005524//ATP binding;GO:0032559//adenyl ribonucleotide binding;GO:0016740//transferase activity;GO:0001883//purine nucleoside binding;GO:0043168//anion binding;GO:1901265//nucleoside phosphate binding;GO:0032549//ribonucleoside binding;GO:0036094//small molecule binding;GO:0035639…	GO:0019538//protein metabolic process;GO:0044267//cellular protein metabolic process;GO:0008152//metabolic process;GO:0044238//primary metabolic process;GO:0036211//protein modification process;GO:0006464//cellular protein modification process;GO:0043412//macromolecule modification;GO:0009987//cellular process;GO:0016310//phosphorylation;GO:0044237//cellular metabolic process;GO:0006796//phosphat…
OS01G0152800	0.186667	0.753333	2.01282	3.49383e-07	2.7914e-06	yes	-	Os01g0152800 protein; Putative uncharacterized protein P0009G03.36; Putative uncharacterized protein P0030H07.15; cDNA clone:J033106J03, full insert sequence [Source:UniProtKB/TrEMBL;Acc:Q5ZD75]	-	-	-	GO:0044464//cell part;GO:0005886//plasma membrane;GO:0044425//membrane part;GO:0016020//membrane;GO:0016021//integral component of membrane;GO:0005623//cell;GO:0031224//intrinsic component of membrane;GO:0071944//cell periphery	GO:0043167//ion binding;GO:0016772//transferase activity, transferring phosphorus-containing groups;GO:1901265//nucleoside phosphate binding;GO:0016740//transferase activity;GO:0016301//kinase activity;GO:0043168//anion binding;GO:0005515//protein binding;GO:0016773//phosphotransferase activity, alcohol group as acceptor;GO:0017076//purine nucleotide binding;GO:0097159//organic cyclic compound bi…	GO:0006796//phosphate-containing compound metabolic process;GO:0044267//cellular protein metabolic process;GO:0036211//protein modification process;GO:0008152//metabolic process;GO:0006793//phosphorus metabolic process;GO:0044260//cellular macromolecule metabolic process;GO:0019538//protein metabolic process;GO:0006468//protein phosphorylation;GO:0044237//cellular metabolic process;GO:0043170//ma…
OS01G0152850	0.233333	1.02333	2.13281	4.70823e-07	3.68267e-06	yes	-	-	-	-	-	-	-	-
OS01G0154000	0.503333	2.03667	2.01662	2.24905e-05	0.000134135	yes	-	-	-	-	-	-	-	-
OS01G0155200	1.13333	0.37	-1.61498	1.32148e-06	9.70598e-06	yes	-	Serine/threonine-protein kinase [Source:UniProtKB/TrEMBL;Acc:Q943Q1]	-	-	-	-	GO:0097159//organic cyclic compound binding;GO:0043168//anion binding;GO:0032550//purine ribonucleoside binding;GO:0032553//ribonucleotide binding;GO:0016740//transferase activity;GO:1901363//heterocyclic compound binding;GO:0016772//transferase activity, transferring phosphorus-containing groups;GO:0004674//protein serine/threonine kinase activity;GO:0001883//purine nucleoside binding;GO:0030554…	GO:0007154//cell communication;GO:0009875//pollen-pistil interaction;GO:0016310//phosphorylation;GO:0044763//single-organism cellular process;GO:0044237//cellular metabolic process;GO:0044706//multi-multicellular organism process;GO:0006793//phosphorus metabolic process;GO:0006796//phosphate-containing compound metabolic process;GO:0048544//recognition of pollen;GO:0044260//cellular macromolecule…
OS01G0155800	2.87333	0.683333	-2.07206	1.08817e-05	6.8831e-05	yes	-	-	-	-	-	-	-	-
OS01G0156300	0.446667	1.82667	2.03194	0.00109066	0.00461106	yes	-	-	-	-	-	-	-	-
OS01G0157800	1.02333	2.98333	1.54365	0.00018993	0.000949292	yes	-	-	-	-	-	-	-	-
OS01G0158500	0.001	1.23667	10.2722	1.13542e-18	2.59463e-17	yes	-	Uncharacterized protein [Source:UniProtKB/TrEMBL;Acc:B9ESY9]	-	-	-	GO:0005623//cell;GO:0005622//intracellular;GO:0044424//intracellular part;GO:0005737//cytoplasm;GO:0044464//cell part	GO:0032555//purine ribonucleotide binding;GO:0004812//aminoacyl-tRNA ligase activity;GO:0043167//ion binding;GO:0005524//ATP binding;GO:0005488//binding;GO:0032559//adenyl ribonucleotide binding;GO:0030554//adenyl nucleotide binding;GO:0004814//arginine-tRNA ligase activity;GO:0032549//ribonucleoside binding;GO:0032553//ribonucleotide binding;GO:1901265//nucleoside phosphate binding;GO:0001883//p…	GO:0010467//gene expression;GO:0044763//single-organism cellular process;GO:0006520//cellular amino acid metabolic process;GO:0044281//small molecule metabolic process;GO:1901564//organonitrogen compound metabolic process;GO:0006139//nucleobase-containing compound metabolic process;GO:0071704//organic substance metabolic process;GO:0043170//macromolecule metabolic process;GO:0009987//cellular pro…
OS01G0158600	0.001	0.09	6.49185	0.0113652	0.0357785	yes	-	-	-	-	-	-	-	-
OS01G0159000	0.41	5.68667	3.79389	1.84103e-31	8.36636e-30	yes	-	cDNA clone:J023049H21, full insert sequence [Source:UniProtKB/TrEMBL;Acc:B7EHP2]	-	-	-	-	GO:1901363//heterocyclic compound binding;GO:0005488//binding;GO:0097159//organic cyclic compound binding;GO:0043565//sequence-specific DNA binding;GO:0003676//nucleic acid binding;GO:0003677//DNA binding	GO:0019438//aromatic compound biosynthetic process;GO:0044238//primary metabolic process;GO:0006139//nucleobase-containing compound metabolic process;GO:0016070//RNA metabolic process;GO:0018130//heterocycle biosynthetic process;GO:0009987//cellular process;GO:0097659//nucleic acid-templated transcription;GO:0044237//cellular metabolic process;GO:0046483//heterocycle metabolic process;GO:1901360/…
OS01G0160700	0.123333	0.746667	2.5979	1.55202e-08	1.48695e-07	yes	-	Os01g0160700 protein; Putative verticillium wilt disease resistance protein; Uncharacterized protein [Source:UniProtKB/TrEMBL;Acc:Q9LGK8]	-	-	-	-	GO:0005488//binding;GO:0005515//protein binding	-
OS01G0160800	0.001	2.28667	11.159	1.60634e-16	3.12661e-15	yes	-	rRNA N-glycosidase [Source:UniProtKB/TrEMBL;Acc:Q9LGK6]	-	-	-	-	GO:0003824//catalytic activity;GO:0030597//RNA glycosylase activity;GO:0016799//hydrolase activity, hydrolyzing N-glycosyl compounds;GO:0016798//hydrolase activity, acting on glycosyl bonds;GO:0030598//rRNA N-glycosylase activity;GO:0016787//hydrolase activity	GO:0019222//regulation of metabolic process;GO:0010629//negative regulation of gene expression;GO:0010558//negative regulation of macromolecule biosynthetic process;GO:0009892//negative regulation of metabolic process;GO:0048519//negative regulation of biological process;GO:0031324//negative regulation of cellular metabolic process;GO:0006950//response to stress;GO:0032268//regulation of cellular…
OS01G0161200	0.146667	0.001	-7.1964	0.00147252	0.00602897	yes	-	-	-	-	-	-	-	-
OS01G0162300	0.001	0.446667	8.80305	0.00152487	0.00620228	yes	-	Os01g0162300 protein [Source:UniProtKB/TrEMBL;Acc:Q0JQG8]	-	-	-	-	GO:0005488//binding;GO:0005515//protein binding	-
OS01G0162500	0.75	0.32	-1.22882	0.0015459	0.00627805	yes	-	-	-	-	-	-	-	-
OS01G0166300	2.19333	0.893333	-1.29585	0.00828655	0.0272403	yes	-	-	-	-	-	-	-	-
OS01G0166800	1.57667	3.65667	1.21365	1.44342e-08	1.38914e-07	yes	-	Os01g0166800 protein; Putative uncharacterized protein P0701D05.25; cDNA clone:J033067O18, full insert sequence; cDNA clone:J033068H14, full insert sequence [Source:UniProtKB/TrEMBL;Acc:Q5VQH6]	-	-	-	GO:0043233//organelle lumen;GO:0031981//nuclear lumen;GO:0043227//membrane-bounded organelle;GO:0044454//nuclear chromosome part;GO:0005623//cell;GO:0030894//replisome;GO:0009536//plastid;GO:0043226//organelle;GO:0031967//organelle envelope;GO:0005634//nucleus;GO:0042555//MCM complex;GO:0044444//cytoplasmic part;GO:0032991//macromolecular complex;GO:0031975//envelope;GO:0043231//intracellular mem…	GO:0005515//protein binding;GO:0005488//binding	GO:0006270//DNA replication initiation;GO:0030154//cell differentiation;GO:0036211//protein modification process;GO:0016458//gene silencing;GO:0090558//plant epidermis development;GO:0044763//single-organism cellular process;GO:0006259//DNA metabolic process;GO:0006464//cellular protein modification process;GO:0006325//chromatin organization;GO:0040029//regulation of gene expression, epigenetic;G…
OS01G0168500	30.4133	14.92	-1.02746	3.99623e-19	9.36585e-18	yes	-	Os01g0168500 protein; Putative uncharacterized protein OJ1276_B06.19; cDNA clone:J023134M09, full insert sequence [Source:UniProtKB/TrEMBL;Acc:Q5VQF8]	-	-	-	GO:0044425//membrane part;GO:0044422//organelle part;GO:0016020//membrane;GO:0031090//organelle membrane;GO:0005829//cytosol;GO:0043227//membrane-bounded organelle;GO:0005622//intracellular;GO:0044464//cell part;GO:0000407//pre-autophagosomal structure;GO:0034045//pre-autophagosomal structure membrane;GO:0043226//organelle;GO:0005737//cytoplasm;GO:0005623//cell;GO:0019898//extrinsic component of …	GO:0005543//phospholipid binding;GO:1901981//phosphatidylinositol phosphate binding;GO:0043168//anion binding;GO:0032266//phosphatidylinositol-3-phosphate binding;GO:0043167//ion binding;GO:0008289//lipid binding;GO:0080025//phosphatidylinositol-3,5-bisphosphate binding;GO:0035091//phosphatidylinositol binding;GO:1902936//phosphatidylinositol bisphosphate binding;GO:0005515//protein binding;GO:00…	GO:0006995//cellular response to nitrogen starvation;GO:0009058//biosynthetic process;GO:0006914//autophagy;GO:0000422//mitochondrion degradation;GO:0022411//cellular component disassembly;GO:0042157//lipoprotein metabolic process;GO:0044085//cellular component biogenesis;GO:0009991//response to extracellular stimulus;GO:0006464//cellular protein modification process;GO:1901576//organic substance…
OS01G0169800	2.62	9.89	1.9164	2.76023e-18	6.06116e-17	yes	-	Os01g0169800 protein [Source:UniProtKB/TrEMBL;Acc:Q0JQC9]	-	-	-	-	GO:0003824//catalytic activity;GO:0048037//cofactor binding;GO:0097159//organic cyclic compound binding;GO:0043168//anion binding;GO:0030170//pyridoxal phosphate binding;GO:0016846//carbon-sulfur lyase activity;GO:1901363//heterocyclic compound binding;GO:0043167//ion binding;GO:0005488//binding;GO:0016829//lyase activity	GO:0042445//hormone metabolic process;GO:0009058//biosynthetic process;GO:0009958//positive gravitropism;GO:0044281//small molecule metabolic process;GO:0016053//organic acid biosynthetic process;GO:0050789//regulation of biological process;GO:0044763//single-organism cellular process;GO:0080022//primary root development;GO:0065008//regulation of biological quality;GO:0034754//cellular hormone me…
OS01G0170051	4.17333	1.63667	-1.35044	8.78942e-12	1.1802e-10	yes	-	-	-	-	-	-	-	-
OS01G0170700	0.133333	0.373333	1.48543	0.0164349	0.0490308	yes	-	-	-	-	-	-	-	-
OS01G0172100	2.22	1.1	-1.01306	0.000353719	0.00166315	yes	PPT3	Phosphoenolpyruvate/phosphate translocator 3, chloroplastic [Source:UniProtKB/Swiss-Prot;Acc:Q5VQL3]	-	-	-	GO:0044435//plastid part;GO:0031224//intrinsic component of membrane;GO:0044464//cell part;GO:0043231//intracellular membrane-bounded organelle;GO:0042170//plastid membrane;GO:0005623//cell;GO:0016021//integral component of membrane;GO:0009526//plastid envelope;GO:0009941//chloroplast envelope;GO:0044446//intracellular organelle part;GO:0043229//intracellular organelle;GO:0009536//plastid;GO:0009…	GO:0005215//transporter activity;GO:0022891//substrate-specific transmembrane transporter activity;GO:0005342//organic acid transmembrane transporter activity;GO:0015291//secondary active transmembrane transporter activity;GO:0015297//antiporter activity;GO:0008509//anion transmembrane transporter activity;GO:0022857//transmembrane transporter activity;GO:0046943//carboxylic acid transmembrane tr…	GO:0035436//triose phosphate transmembrane transport;GO:0051234//establishment of localization;GO:0044765//single-organism transport;GO:1902578//single-organism localization;GO:1903825//organic acid transmembrane transport;GO:0015711//organic anion transport;GO:0044763//single-organism cellular process;GO:0006811//ion transport;GO:0089722//phosphoenolpyruvate transmembrane transport;GO:0098656//a…
OS01G0172701	0.04	0.41	3.35755	0.0162489	0.0485709	yes	-	-	-	-	-	-	-	-
OS01G0174200	0.001	0.936667	9.87139	8.26175e-05	0.000444409	yes	-	-	-	-	-	-	-	-
OS01G0174400	3.23333	11.0033	1.76685	2.8149e-28	1.10791e-26	yes	-	-	-	-	-	-	-	-
OS01G0174500	2.92667	9.83333	1.74842	2.98857e-14	4.93038e-13	yes	-	Oxoglutarate/iron-dependent oxygenase [Source:Projected from Arabidopsis thaliana (AT4G25600) TAIR;Acc:AT4G25600]	Metabolism	Amino acid metabolism	ko00330//Arginine and proline metabolism	-	GO:0005506//iron ion binding;GO:0048029//monosaccharide binding;GO:0019842//vitamin binding;GO:0016705//oxidoreductase activity, acting on paired donors, with incorporation or reduction of molecular oxygen;GO:0030246//carbohydrate binding;GO:0046914//transition metal ion binding;GO:0046872//metal ion binding;GO:0036094//small molecule binding;GO:0016491//oxidoreductase activity;GO:0031406//carbox…	GO:0055114//oxidation-reduction process;GO:0008152//metabolic process;GO:0044710//single-organism metabolic process;GO:0044699//single-organism process
OS01G0174600	2.37333	27.8567	3.55304	1.51833e-89	3.33179e-87	yes	-	Zinc finger CCCH domain-containing protein 1 [Source:UniProtKB/Swiss-Prot;Acc:Q5VR07]	-	-	-	-	GO:1901363//heterocyclic compound binding;GO:0003676//nucleic acid binding;GO:0043169//cation binding;GO:0097159//organic cyclic compound binding;GO:0005488//binding;GO:0043167//ion binding;GO:0046872//metal ion binding;GO:0003677//DNA binding	-
OS01G0174700	0.92	4.33667	2.23688	3.24893e-17	6.61724e-16	yes	PID2	Protein kinase PINOID 2 [Source:UniProtKB/Swiss-Prot;Acc:Q94E49]	-	-	-	-	GO:0004674//protein serine/threonine kinase activity;GO:0017076//purine nucleotide binding;GO:0032550//purine ribonucleoside binding;GO:0032559//adenyl ribonucleotide binding;GO:0016772//transferase activity, transferring phosphorus-containing groups;GO:0016740//transferase activity;GO:0001883//purine nucleoside binding;GO:1901363//heterocyclic compound binding;GO:0005515//protein binding;GO:0004…	GO:0007154//cell communication;GO:0010033//response to organic substance;GO:0032501//multicellular organismal process;GO:0071365//cellular response to auxin stimulus;GO:0065007//biological regulation;GO:0048316//seed development;GO:0051716//cellular response to stimulus;GO:0044767//single-organism developmental process;GO:0009733//response to auxin;GO:0070887//cellular response to chemical stimul…
OS01G0174900	2.35333	12.0533	2.35665	3.91703e-24	1.23033e-22	yes	GRXS1	Monothiol glutaredoxin-S1, mitochondrial [Source:UniProtKB/Swiss-Prot;Acc:Q0JQ97]	-	-	-	GO:0005622//intracellular;GO:0044424//intracellular part;GO:0043226//organelle;GO:0043227//membrane-bounded organelle;GO:0005737//cytoplasm;GO:0044444//cytoplasmic part;GO:0044464//cell part;GO:0043229//intracellular organelle;GO:0043231//intracellular membrane-bounded organelle;GO:0005739//mitochondrion;GO:0005623//cell	GO:0051537//2 iron, 2 sulfur cluster binding;GO:0015035//protein disulfide oxidoreductase activity;GO:0003824//catalytic activity;GO:0046872//metal ion binding;GO:0016667//oxidoreductase activity, acting on a sulfur group of donors;GO:0005488//binding;GO:0043169//cation binding;GO:0051536//iron-sulfur cluster binding;GO:0051540//metal cluster binding;GO:0015036//disulfide oxidoreductase activity;…	GO:0042592//homeostatic process;GO:0019725//cellular homeostasis;GO:0050794//regulation of cellular process;GO:0050789//regulation of biological process;GO:0044763//single-organism cellular process;GO:0045454//cell redox homeostasis;GO:0065008//regulation of biological quality;GO:0065007//biological regulation;GO:0009987//cellular process;GO:0044699//single-organism process
OS01G0175400	0.68	1.88333	1.46968	0.000135337	0.000695195	yes	-	Os01g0175400 protein; Putative ankyrin-like protein; cDNA clone:J033087A12, full insert sequence [Source:UniProtKB/TrEMBL;Acc:Q5VQZ7]	-	-	-	-	GO:0005488//binding;GO:0005515//protein binding	-
OS01G0175500	1.94	5.35667	1.46528	1.46051e-09	1.5808e-08	yes	-	-	-	-	-	-	-	-
OS01G0175600	1.50333	12.8733	3.09815	4.72153e-77	7.63982e-75	yes	-	Os01g0175600 protein; cDNA clone:J023086K01, full insert sequence [Source:UniProtKB/TrEMBL;Acc:Q0JQ90]	-	-	-	GO:0005623//cell;GO:0031224//intrinsic component of membrane;GO:0044425//membrane part;GO:0016020//membrane;GO:0005886//plasma membrane;GO:0071944//cell periphery;GO:0016021//integral component of membrane;GO:0044464//cell part	GO:0015291//secondary active transmembrane transporter activity;GO:0008509//anion transmembrane transporter activity;GO:0005452//inorganic anion exchanger activity;GO:0015075//ion transmembrane transporter activity;GO:0022804//active transmembrane transporter activity;GO:0022892//substrate-specific transporter activity;GO:0015103//inorganic anion transmembrane transporter activity;GO:0022891//sub…	GO:0051179//localization;GO:1902578//single-organism localization;GO:0006810//transport;GO:0044765//single-organism transport;GO:0006811//ion transport;GO:0044699//single-organism process;GO:0051234//establishment of localization;GO:0006820//anion transport
OS01G0175633	0.516667	3.79667	2.87743	4.50764e-27	1.67148e-25	yes	-	-	-	-	-	-	-	-
OS01G0175733	0.393333	1.18667	1.59309	5.92115e-05	0.000328488	yes	-	-	-	-	-	-	-	-
OS01G0177400	2.53333	0.323333	-2.96994	5.50703e-08	4.92421e-07	yes	-	Os01g0177400 protein [Source:UniProtKB/TrEMBL;Acc:Q0JQ78]	-	-	-	-	GO:0016491//oxidoreductase activity;GO:0003824//catalytic activity;GO:0043167//ion binding;GO:0043169//cation binding;GO:0046872//metal ion binding;GO:0005488//binding;GO:0051213//dioxygenase activity;GO:0016706//oxidoreductase activity, acting on paired donors, with incorporation or reduction of molecular oxygen, 2-oxoglutarate as one donor, and incorporation of one atom each of oxygen into both…	GO:0019752//carboxylic acid metabolic process;GO:0006721//terpenoid metabolic process;GO:0044281//small molecule metabolic process;GO:0009987//cellular process;GO:0016101//diterpenoid metabolic process;GO:0043436//oxoacid metabolic process;GO:0006629//lipid metabolic process;GO:0044699//single-organism process;GO:0044710//single-organism metabolic process;GO:0008152//metabolic process;GO:0044255/…
OS01G0177500	2.12667	0.243333	-3.12759	4.06802e-07	3.21646e-06	yes	-	-	-	-	-	-	-	-
OS01G0179600	3.5	7.69333	1.13625	1.90349e-07	1.58441e-06	yes	-	Os01g0179600 protein; cDNA, clone: J100088D24, full insert sequence [Source:UniProtKB/TrEMBL;Acc:B7FAP2]	-	-	-	-	GO:0016757//transferase activity, transferring glycosyl groups;GO:0003824//catalytic activity;GO:0016758//transferase activity, transferring hexosyl groups;GO:0016740//transferase activity	GO:0008152//metabolic process
OS01G0181166	0.001	0.713333	9.47843	0.00483925	0.017148	yes	-	-	-	-	-	-	-	-
OS01G0182100	2.49667	11.4533	2.19769	2.17035e-36	1.18658e-34	yes	-	-	-	-	-	-	-	-
OS01G0183000	3.47667	10.5233	1.59782	2.77542e-21	7.45339e-20	yes	-	Os01g0183000 protein [Source:UniProtKB/TrEMBL;Acc:Q0JQ41]	Metabolism	Lipid metabolism	ko00564//Glycerophospholipid metabolism	-	GO:0003824//catalytic activity;GO:0016772//transferase activity, transferring phosphorus-containing groups;GO:0016301//kinase activity;GO:0016740//transferase activity	GO:0044711//single-organism biosynthetic process;GO:0016310//phosphorylation;GO:0009987//cellular process;GO:0008152//metabolic process;GO:0006629//lipid metabolic process;GO:0071704//organic substance metabolic process;GO:0008610//lipid biosynthetic process;GO:0019637//organophosphate metabolic process;GO:0044255//cellular lipid metabolic process;GO:0044763//single-organism cellular process;GO:0…
OS01G0184050	0.17	4.37	4.68403	3.60864e-13	5.49755e-12	yes	-	-	-	-	-	-	-	-
OS01G0184100	0.156667	3.80333	4.60149	1.42562e-16	2.7901e-15	yes	HSP18.0	18.0 kDa class II heat shock protein [Source:UniProtKB/Swiss-Prot;Acc:Q5VRY1]	Genetic Information Processing	Folding, sorting and degradation	ko04141//Protein processing in endoplasmic reticulum	GO:0005622//intracellular;GO:0005623//cell;GO:0005737//cytoplasm;GO:0044464//cell part;GO:0044424//intracellular part	-	GO:0009266//response to temperature stimulus;GO:0009628//response to abiotic stimulus;GO:0006950//response to stress;GO:0050896//response to stimulus;GO:0009408//response to heat
OS01G0184200	0.01	5.89667	9.20376	9.93463e-131	4.4829e-128	yes	-	-	-	-	-	-	-	-
OS01G0185200	75.8433	35.7367	-1.08562	2.44159e-26	8.61495e-25	yes	-	Os01g0185200 protein; Putative tRNA-glutamine synthetase; Uncharacterized protein; cDNA clone:J013001P05, full insert sequence [Source:UniProtKB/TrEMBL;Acc:Q5VRX8]	Genetic Information Processing	Translation	ko00970//Aminoacyl-tRNA biosynthesis	GO:0005622//intracellular;GO:0044464//cell part;GO:0044424//intracellular part;GO:0005623//cell;GO:0005737//cytoplasm	GO:0001882//nucleoside binding;GO:0032553//ribonucleotide binding;GO:0017076//purine nucleotide binding;GO:0032549//ribonucleoside binding;GO:1901363//heterocyclic compound binding;GO:0035639//purine ribonucleoside triphosphate binding;GO:1901265//nucleoside phosphate binding;GO:0032555//purine ribonucleotide binding;GO:0000166//nucleotide binding;GO:0097159//organic cyclic compound binding;GO:00…	GO:0048481//ovule development;GO:1901564//organonitrogen compound metabolic process;GO:1901360//organic cyclic compound metabolic process;GO:0044267//cellular protein metabolic process;GO:0009987//cellular process;GO:0034645//cellular macromolecule biosynthetic process;GO:0006807//nitrogen compound metabolic process;GO:0044281//small molecule metabolic process;GO:0061458//reproductive system deve…
OS01G0189100	0.04	1.90667	5.57491	2.49568e-37	1.42019e-35	yes	-	Ankyrin-like protein-like; Os01g0189100 protein [Source:UniProtKB/TrEMBL;Acc:Q5SNE4]	-	-	-	-	GO:0005488//binding;GO:0005515//protein binding	-
OS01G0189700	0.001	3.88	11.9218	1.29984e-63	1.58344e-61	yes	-	cDNA clone:001-031-C06, full insert sequence [Source:UniProtKB/TrEMBL;Acc:B7E3W8]	-	-	-	-	GO:0005515//protein binding;GO:0005488//binding	-
OS01G0190300	1.3	0.58	-1.16439	0.00647242	0.022067	yes	IAA2	Auxin-responsive protein IAA2 [Source:UniProtKB/Swiss-Prot;Acc:Q9LG86]	Environmental Information Processing	Signal transduction	ko04075//Plant hormone signal transduction	GO:0005623//cell;GO:0005634//nucleus;GO:0043227//membrane-bounded organelle;GO:0043226//organelle;GO:0043231//intracellular membrane-bounded organelle;GO:0044464//cell part;GO:0005622//intracellular;GO:0043229//intracellular organelle;GO:0044424//intracellular part	GO:0046983//protein dimerization activity;GO:0005515//protein binding;GO:0005488//binding	GO:0042221//response to chemical;GO:0006725//cellular aromatic compound metabolic process;GO:0044249//cellular biosynthetic process;GO:0010467//gene expression;GO:0007165//signal transduction;GO:0090304//nucleic acid metabolic process;GO:0044699//single-organism process;GO:0009719//response to endogenous stimulus;GO:0044271//cellular nitrogen compound biosynthetic process;GO:0050789//regulation o…
OS01G0191300	2.66	6.17667	1.2154	6.65293e-10	7.49197e-09	yes	-	NAC-type transcription factor [Source:UniProtKB/TrEMBL;Acc:B2CPX4]	-	-	-	GO:0044464//cell part;GO:0005623//cell;GO:0005622//intracellular;GO:0043229//intracellular organelle;GO:0043226//organelle;GO:0005634//nucleus;GO:0044424//intracellular part;GO:0043227//membrane-bounded organelle;GO:0043231//intracellular membrane-bounded organelle	GO:1901363//heterocyclic compound binding;GO:0003677//DNA binding;GO:0097159//organic cyclic compound binding;GO:0005488//binding;GO:0003676//nucleic acid binding	GO:0016070//RNA metabolic process;GO:0044249//cellular biosynthetic process;GO:1901576//organic substance biosynthetic process;GO:1901362//organic cyclic compound biosynthetic process;GO:0009889//regulation of biosynthetic process;GO:0044271//cellular nitrogen compound biosynthetic process;GO:0019219//regulation of nucleobase-containing compound metabolic process;GO:0010468//regulation of gene ex…
OS01G0191400	0.146667	0.823333	2.48894	2.12301e-08	2.007e-07	yes	-	-	-	-	-	-	-	-
OS01G0200150	2.76333	6.53667	1.24215	2.10784e-05	0.00012651	yes	-	-	-	-	-	-	-	-
OS01G0202800	0.41	2.27	2.469	1.45129e-06	1.05674e-05	yes	NIP1-2	Aquaporin NIP1-2 [Source:UniProtKB/Swiss-Prot;Acc:Q0JPT5]	-	-	-	GO:0016020//membrane;GO:0031224//intrinsic component of membrane;GO:0016021//integral component of membrane;GO:0044425//membrane part	GO:0005215//transporter activity	GO:0006810//transport;GO:0051234//establishment of localization;GO:0051179//localization
OS01G0206200	3.36333	7.61	1.178	9.01078e-09	8.85001e-08	yes	-	-	-	-	-	-	-	-
OS01G0206600	10.2133	4.57333	-1.15914	4.61634e-05	0.000260522	yes	-	-	-	-	-	-	-	-
OS01G0208700	4.28667	1.59667	-1.42479	2.92818e-17	5.97154e-16	yes	-	Os01g0208700 protein; Putative phosphoenolpyruvate carboxylase 1; Uncharacterized protein; cDNA clone:J013071A07, full insert sequence [Source:UniProtKB/TrEMBL;Acc:Q5QNA5]	Metabolism	Global and Overview;Energy metabolism;Carbohydrate metabolism	ko01200//Carbon metabolism;ko00620//Pyruvate metabolism;ko00710//Carbon fixation in photosynthetic organisms	-	GO:0016831//carboxy-lyase activity;GO:0003824//catalytic activity;GO:0004611//phosphoenolpyruvate carboxykinase activity;GO:0016830//carbon-carbon lyase activity;GO:0016829//lyase activity;GO:0008964//phosphoenolpyruvate carboxylase activity	GO:0006099//tricarboxylic acid cycle;GO:0044763//single-organism cellular process;GO:0009060//aerobic respiration;GO:0006101//citrate metabolic process;GO:0015977//carbon fixation;GO:0071704//organic substance metabolic process;GO:0044238//primary metabolic process;GO:0072350//tricarboxylic acid metabolic process;GO:0019752//carboxylic acid metabolic process;GO:0008152//metabolic process;GO:00060…
OS01G0208800	4.39667	2.18	-1.01208	3.98056e-05	0.000227814	yes	-	-	-	-	-	-	-	-
OS01G0209500	3.13667	14.6333	2.22195	1.12646e-67	1.46706e-65	yes	-	-	-	-	-	-	GO:0043169//cation binding;GO:0008270//zinc ion binding;GO:0046914//transition metal ion binding;GO:0046872//metal ion binding;GO:0043167//ion binding;GO:0005515//protein binding;GO:0005488//binding	-
OS01G0209566	2.73333	11.7833	2.10801	2.33005e-29	9.55829e-28	yes	-	-	-	-	-	-	-	-
OS01G0212900	2.73333	1.16333	-1.2324	0.000906459	0.00390181	yes	-	-	-	-	-	-	-	-
OS01G0213400	0.853333	0.0866667	-3.29956	0.000896852	0.00386461	yes	-	Os01g0213400 protein; Ring-H2 zinc finger protein-like; Uncharacterized protein; cDNA clone:J013134A03, full insert sequence [Source:UniProtKB/TrEMBL;Acc:Q94IZ7]	-	-	-	-	GO:0008270//zinc ion binding;GO:0046914//transition metal ion binding;GO:0005488//binding;GO:0005515//protein binding;GO:0043169//cation binding;GO:0046872//metal ion binding;GO:0043167//ion binding	-
OS01G0215500	0.193333	0.763333	1.98122	0.00190945	0.00760691	yes	-	Putative esterase; cDNA clone:001-025-H05, full insert sequence; cDNA clone:J033092C19, full insert sequence [Source:UniProtKB/TrEMBL;Acc:Q5QNJ7]	-	-	-	GO:0005773//vacuole;GO:0005737//cytoplasm;GO:0044444//cytoplasmic part;GO:0044464//cell part;GO:0044424//intracellular part;GO:0043229//intracellular organelle;GO:0043226//organelle;GO:0043227//membrane-bounded organelle;GO:0005622//intracellular;GO:0005623//cell;GO:0043231//intracellular membrane-bounded organelle	GO:0016787//hydrolase activity;GO:0003824//catalytic activity;GO:0016788//hydrolase activity, acting on ester bonds	GO:0008152//metabolic process;GO:0006629//lipid metabolic process;GO:0044710//single-organism metabolic process;GO:0071704//organic substance metabolic process;GO:0044699//single-organism process;GO:0044238//primary metabolic process
OS01G0217100	0.356667	4.19	3.5543	3.43381e-18	7.49914e-17	yes	-	Os01g0217100 protein; Putative uncharacterized protein P0515G01.45; Putative uncharacterized protein P0665D10.4; cDNA clone:J013008N09, full insert sequence [Source:UniProtKB/TrEMBL;Acc:Q5QNF4]	-	-	-	GO:0031224//intrinsic component of membrane;GO:0016020//membrane;GO:0044425//membrane part;GO:0016021//integral component of membrane	GO:0005215//transporter activity	-
OS01G0217900	1.23	2.52	1.03477	0.00337758	0.0125476	yes	-	-	-	-	-	-	-	-
OS01G0219300	0.46	1.17	1.3468	0.00510971	0.0179836	yes	-	-	-	-	-	-	-	-
OS01G0220900	0.633333	0.0233333	-4.7625	7.69356e-16	1.42808e-14	yes	-	-	-	-	-	-	-	-
OS01G0223000	1.71	0.666667	-1.35896	0.00214444	0.00843403	yes	-	Os01g0223000 protein [Source:UniProtKB/TrEMBL;Acc:Q0JPH3]	-	-	-	-	GO:0003824//catalytic activity;GO:0016787//hydrolase activity;GO:0016788//hydrolase activity, acting on ester bonds	GO:0071704//organic substance metabolic process;GO:0044699//single-organism process;GO:0006629//lipid metabolic process;GO:0044710//single-organism metabolic process;GO:0044238//primary metabolic process;GO:0008152//metabolic process
OS01G0223200	0.166667	3.22667	4.27501	7.73128e-24	2.3955e-22	yes	-	Os01g0223200 protein; Putative esterase; Uncharacterized protein; cDNA clone:J013101L22, full insert sequence [Source:UniProtKB/TrEMBL;Acc:Q5NAP3]	-	-	-	-	GO:0016787//hydrolase activity;GO:0003824//catalytic activity;GO:0016788//hydrolase activity, acting on ester bonds	GO:0044238//primary metabolic process;GO:0044699//single-organism process;GO:0044710//single-organism metabolic process;GO:0006629//lipid metabolic process;GO:0008152//metabolic process;GO:0071704//organic substance metabolic process
OS01G0225400	3.20667	11.2533	1.81121	2.73481e-11	3.51033e-10	yes	-	Os01g0225400 protein [Source:UniProtKB/TrEMBL;Acc:Q0JPF4]	Metabolism	Metabolism of cofactors and vitamins	ko00770//Pantothenate and CoA biosynthesis	-	GO:0016742//hydroxymethyl-, formyl- and related transferase activity;GO:0016740//transferase activity;GO:0003824//catalytic activity;GO:0003864//3-methyl-2-oxobutanoate hydroxymethyltransferase activity;GO:0016741//transferase activity, transferring one-carbon groups	GO:0042398//cellular modified amino acid biosynthetic process;GO:0006767//water-soluble vitamin metabolic process;GO:0044699//single-organism process;GO:0044271//cellular nitrogen compound biosynthetic process;GO:0051186//cofactor metabolic process;GO:0006766//vitamin metabolic process;GO:0044237//cellular metabolic process;GO:0006732//coenzyme metabolic process;GO:1901566//organonitrogen compoun…
OS01G0225550	10.33	4.65333	-1.1505	2.895e-11	3.70408e-10	yes	-	-	-	-	-	-	-	-
OS01G0225600	22.4467	7.00667	-1.6797	1.23451e-16	2.42496e-15	yes	-	Os01g0225600 protein; Putative late embryogenesis-abundant protein; Uncharacterized protein [Source:UniProtKB/TrEMBL;Acc:Q9AWZ5]	-	-	-	GO:0044464//cell part;GO:0005623//cell;GO:0016020//membrane;GO:0071944//cell periphery;GO:0005886//plasma membrane	-	GO:0009415//response to water;GO:0009607//response to biotic stimulus;GO:1901700//response to oxygen-containing compound;GO:0050832//defense response to fungus;GO:0009314//response to radiation;GO:0006950//response to stress;GO:0009628//response to abiotic stimulus;GO:0001101//response to acid chemical;GO:0009611//response to wounding;GO:0042221//response to chemical;GO:0050896//response to stimu…
OS01G0226400	2.51667	6.11333	1.28045	7.65074e-16	1.42095e-14	yes	-	Os01g0226400 protein; Putative uncharacterized protein P0443E07.22; Putative uncharacterized protein P0492F05.31; cDNA clone:J033089N14, full insert sequence [Source:UniProtKB/TrEMBL;Acc:Q5NAF6]	-	-	-	-	GO:0030554//adenyl nucleotide binding;GO:0032549//ribonucleoside binding;GO:1901265//nucleoside phosphate binding;GO:0016462//pyrophosphatase activity;GO:1901363//heterocyclic compound binding;GO:0005488//binding;GO:0032550//purine ribonucleoside binding;GO:0032559//adenyl ribonucleotide binding;GO:0003824//catalytic activity;GO:0016787//hydrolase activity;GO:0001883//purine nucleoside binding;GO…	-
OS01G0227400	0.216667	1.13333	2.38702	0.000393352	0.0018288	yes	-	Os01g0227400 protein [Source:UniProtKB/TrEMBL;Acc:Q0JPE3]	-	-	-	-	GO:0046872//metal ion binding;GO:0005506//iron ion binding;GO:0043167//ion binding;GO:0016705//oxidoreductase activity, acting on paired donors, with incorporation or reduction of molecular oxygen;GO:0005488//binding;GO:0046914//transition metal ion binding;GO:0046906//tetrapyrrole binding;GO:0097159//organic cyclic compound binding;GO:0009055//electron carrier activity;GO:0004497//monooxygenase …	GO:0044710//single-organism metabolic process;GO:0008152//metabolic process;GO:0044699//single-organism process;GO:0055114//oxidation-reduction process
OS01G0227500	1.31	0.626667	-1.0638	0.00339888	0.0126165	yes	-	Os01g0227500 protein; Putative Cytochrome P450 71A1; Uncharacterized protein [Source:UniProtKB/TrEMBL;Acc:Q5N7Z8]	-	-	-	-	GO:0046872//metal ion binding;GO:0016491//oxidoreductase activity;GO:0005506//iron ion binding;GO:0004497//monooxygenase activity;GO:0005488//binding;GO:0043167//ion binding;GO:0009055//electron carrier activity;GO:0046906//tetrapyrrole binding;GO:0016705//oxidoreductase activity, acting on paired donors, with incorporation or reduction of molecular oxygen;GO:0046914//transition metal ion binding…	GO:0044699//single-organism process;GO:0055114//oxidation-reduction process;GO:0008152//metabolic process;GO:0044710//single-organism metabolic process
OS01G0227700	0.0233333	0.863333	5.20945	1.86105e-07	1.5507e-06	yes	-	cDNA, clone: J075083L18, full insert sequence [Source:UniProtKB/TrEMBL;Acc:B7F956]	-	-	-	-	GO:0020037//heme binding;GO:0003824//catalytic activity;GO:0004497//monooxygenase activity;GO:0016491//oxidoreductase activity;GO:0009055//electron carrier activity;GO:0043169//cation binding;GO:0005488//binding;GO:0005506//iron ion binding;GO:0016705//oxidoreductase activity, acting on paired donors, with incorporation or reduction of molecular oxygen;GO:0097159//organic cyclic compound binding;…	GO:0055114//oxidation-reduction process;GO:0008152//metabolic process;GO:0044710//single-organism metabolic process;GO:0044699//single-organism process
OS01G0228500	21.4167	59.0133	1.46231	1.79506e-44	1.32512e-42	yes	-	-	-	-	-	-	-	-
OS01G0235100	2.01333	0.466667	-2.10912	0.000394956	0.00183465	yes	-	Os01g0235100 protein [Source:UniProtKB/TrEMBL;Acc:Q0JP95]	-	-	-	GO:0044444//cytoplasmic part;GO:0005623//cell;GO:0031984//organelle subcompartment;GO:0009534//chloroplast thylakoid;GO:0044435//plastid part;GO:0042651//thylakoid membrane;GO:0044446//intracellular organelle part;GO:0044424//intracellular part;GO:0031976//plastid thylakoid;GO:0016020//membrane;GO:0009507//chloroplast;GO:0055035//plastid thylakoid membrane;GO:0005622//intracellular;GO:0043226//or…	GO:0003674//molecular_function	GO:0048518//positive regulation of biological process;GO:0031328//positive regulation of cellular biosynthetic process;GO:0010557//positive regulation of macromolecule biosynthetic process;GO:0010468//regulation of gene expression;GO:0009887//organ morphogenesis;GO:0048856//anatomical structure development;GO:0051173//positive regulation of nitrogen compound metabolic process;GO:0048522//positive…
OS01G0236000	0.856667	2.18333	1.34973	0.00139448	0.00574543	yes	-	-	-	-	-	-	-	-
OS01G0238500	9.57333	3.11	-1.62211	5.57137e-15	9.71669e-14	yes	-	Branched-chain amino acid aminotransferase-like; Os01g0238500 protein [Source:UniProtKB/TrEMBL;Acc:Q5NAM3]	Metabolism	Metabolism of cofactors and vitamins	ko00790//Folate biosynthesis	-	GO:0016769//transferase activity, transferring nitrogenous groups;GO:0008483//transaminase activity;GO:0016740//transferase activity;GO:0003824//catalytic activity	GO:0008152//metabolic process
OS01G0239300	0.133333	1.66	3.63807	5.51709e-07	4.2683e-06	yes	-	-	-	-	-	-	-	-
OS01G0244400	0.406667	2.44667	2.5889	3.08102e-14	5.07766e-13	yes	-	-	-	-	-	-	-	-
OS01G0247700	0.21	1.43667	2.77426	1.31731e-11	1.74181e-10	yes	-	Putative uncharacterized protein OSJNBa0049B20.15 [Source:UniProtKB/TrEMBL;Acc:Q9XHX8]	-	-	-	GO:0016021//integral component of membrane;GO:0031224//intrinsic component of membrane;GO:0016020//membrane;GO:0044425//membrane part	GO:0008509//anion transmembrane transporter activity;GO:0022836//gated channel activity;GO:0005216//ion channel activity;GO:0008308//voltage-gated anion channel activity;GO:0015267//channel activity;GO:0005253//anion channel activity;GO:0005244//voltage-gated ion channel activity;GO:0022838//substrate-specific channel activity;GO:0005215//transporter activity;GO:0022891//substrate-specific transm…	GO:0055085//transmembrane transport;GO:0044699//single-organism process;GO:0044763//single-organism cellular process;GO:0042592//homeostatic process;GO:0009987//cellular process;GO:0019725//cellular homeostasis;GO:0051179//localization;GO:0048878//chemical homeostasis;GO:0065007//biological regulation;GO:0055082//cellular chemical homeostasis;GO:0051234//establishment of localization;GO:0065008//…
OS01G0248300	0.06	0.703333	3.55117	0.0115332	0.0362043	yes	-	-	-	-	-	-	-	-
OS01G0248900	0.001	0.413333	8.69116	0.00628067	0.0214979	yes	EXPA8	Expansin-A8 [Source:UniProtKB/Swiss-Prot;Acc:Q9XHX0]	-	-	-	GO:0071944//cell periphery;GO:0030312//external encapsulating structure;GO:0005618//cell wall;GO:0005576//extracellular region;GO:0016020//membrane;GO:0044464//cell part;GO:0005623//cell	-	GO:0045229//external encapsulating structure organization;GO:0016043//cellular component organization;GO:0071555//cell wall organization;GO:0071669//plant-type cell wall organization or biogenesis;GO:0071840//cellular component organization or biogenesis;GO:0071554//cell wall organization or biogenesis;GO:0009987//cellular process;GO:0009664//plant-type cell wall organization
OS01G0251400	6.66333	2.95	-1.17553	0.000166322	0.000840343	yes	-	-	-	-	-	-	-	-
OS01G0252300	0.12	1.17667	3.2936	0.016243	0.0485577	yes	-	-	-	-	-	-	-	-
OS01G0254300	0.02	0.266667	3.73697	0.003867	0.0141219	yes	-	Pectinesterase [Source:UniProtKB/TrEMBL;Acc:Q9S767]	-	-	-	GO:0071944//cell periphery;GO:0044464//cell part;GO:0030312//external encapsulating structure;GO:0005623//cell;GO:0005618//cell wall	GO:0030599//pectinesterase activity;GO:0045330//aspartyl esterase activity;GO:0016787//hydrolase activity;GO:0016788//hydrolase activity, acting on ester bonds;GO:0030234//enzyme regulator activity;GO:0098772//molecular function regulator;GO:0003824//catalytic activity;GO:0052689//carboxylic ester hydrolase activity;GO:0004857//enzyme inhibitor activity	GO:0071840//cellular component organization or biogenesis;GO:0042545//cell wall modification;GO:0065007//biological regulation;GO:0044092//negative regulation of molecular function;GO:0071554//cell wall organization or biogenesis;GO:0009892//negative regulation of metabolic process;GO:0009987//cellular process;GO:0016043//cellular component organization;GO:0043086//negative regulation of catalyti…
OS01G0258100	0.106667	0.736667	2.7879	0.000637132	0.00283473	yes	-	-	-	-	-	-	-	-
OS01G0258600	0.496667	4.17	3.0697	1.97157e-09	2.09643e-08	yes	-	-	-	-	-	-	-	-
OS01G0262500	8.15	2.33333	-1.80441	4.08856e-12	5.68776e-11	yes	-	Os01g0262500 protein; Putative uncharacterized protein P0469E09.23 [Source:UniProtKB/TrEMBL;Acc:Q5NBB9]	-	-	-	GO:0044425//membrane part;GO:0016020//membrane;GO:0031224//intrinsic component of membrane;GO:0016021//integral component of membrane	-	-
OS01G0266200	1.28333	3.24333	1.33758	3.74872e-11	4.74334e-10	yes	-	-	-	-	-	-	-	-
OS01G0268000	0.001	2.09667	11.0339	9.22563e-16	1.70064e-14	yes	-	-	-	-	-	-	-	-
OS01G0268600	0.646667	0.22	-1.55552	0.0149163	0.0451861	yes	-	Alpha-glucosidase-like; Os01g0268500 protein [Source:UniProtKB/TrEMBL;Acc:Q5NBJ1]	-	-	-	-	GO:0016787//hydrolase activity;GO:0016798//hydrolase activity, acting on glycosyl bonds;GO:0004553//hydrolase activity, hydrolyzing O-glycosyl compounds;GO:0003824//catalytic activity;GO:0030246//carbohydrate binding;GO:0005488//binding	GO:0044238//primary metabolic process;GO:0071704//organic substance metabolic process;GO:0005975//carbohydrate metabolic process;GO:0008152//metabolic process
OS01G0274800	0.956667	2.44333	1.35276	2.22722e-05	0.000133027	yes	-	Putative transcription factor [Source:UniProtKB/TrEMBL;Acc:Q5NBM8]	-	-	-	GO:0044464//cell part;GO:0043231//intracellular membrane-bounded organelle;GO:0044424//intracellular part;GO:0005622//intracellular;GO:0005623//cell;GO:0043226//organelle;GO:0043229//intracellular organelle;GO:0005634//nucleus;GO:0043227//membrane-bounded organelle	GO:0003700//sequence-specific DNA binding transcription factor activity;GO:0097159//organic cyclic compound binding;GO:0044877//macromolecular complex binding;GO:0003677//DNA binding;GO:0003676//nucleic acid binding;GO:0005488//binding;GO:1901363//heterocyclic compound binding;GO:0001071//nucleic acid binding transcription factor activity;GO:0003682//chromatin binding	GO:0006355//regulation of transcription, DNA-templated;GO:0009889//regulation of biosynthetic process;GO:0031323//regulation of cellular metabolic process;GO:0050789//regulation of biological process;GO:0010556//regulation of macromolecule biosynthetic process;GO:0051171//regulation of nitrogen compound metabolic process;GO:2001141//regulation of RNA biosynthetic process;GO:0060255//regulation of…
OS01G0277500	0.68	1.77	1.38014	5.62856e-06	3.7428e-05	yes	-	Ascorbate oxidase promoter-binding protein AOBP-like; Os01g0277500 protein [Source:UniProtKB/TrEMBL;Acc:Q5NBP4]	-	-	-	-	GO:0097159//organic cyclic compound binding;GO:0005488//binding;GO:0003676//nucleic acid binding;GO:1901363//heterocyclic compound binding;GO:0003677//DNA binding	GO:2001141//regulation of RNA biosynthetic process;GO:0060255//regulation of macromolecule metabolic process;GO:0019219//regulation of nucleobase-containing compound metabolic process;GO:2000112//regulation of cellular macromolecule biosynthetic process;GO:0031323//regulation of cellular metabolic process;GO:0051171//regulation of nitrogen compound metabolic process;GO:0009889//regulation of bios…
OS01G0278050	0.533333	0.001	-9.05889	0.0112932	0.0356043	yes	-	-	-	-	-	-	-	-
OS01G0278200	0.14	1.11333	2.99139	1.55182e-07	1.30834e-06	yes	-	-	-	-	-	-	-	-
OS01G0278600	0.87	1.9	1.12691	0.00242787	0.0093874	yes	-	Os01g0278600 protein; Putative uncharacterized protein P0025D05.17; Uncharacterized protein; cDNA clone:J023056J07, full insert sequence [Source:UniProtKB/TrEMBL;Acc:Q5NBK7]	-	-	-	-	GO:0005488//binding;GO:0005515//protein binding;GO:0003824//catalytic activity	GO:0008152//metabolic process
OS01G0279400	1.39	0.646667	-1.10399	0.00327252	0.012197	yes	-	Major facilitator superfamily antiporter; Os01g0279400 protein [Source:UniProtKB/TrEMBL;Acc:Q8H6D6]	-	-	-	GO:0044425//membrane part;GO:0031224//intrinsic component of membrane;GO:0016021//integral component of membrane;GO:0016020//membrane	-	GO:0055085//transmembrane transport;GO:0044699//single-organism process;GO:0009987//cellular process;GO:0044765//single-organism transport;GO:0051179//localization;GO:0051234//establishment of localization;GO:0044763//single-organism cellular process;GO:1902578//single-organism localization;GO:0006810//transport
OS01G0280200	0.0266667	0.486667	4.18982	0.000506158	0.00229822	yes	-	-	-	-	-	-	GO:0005488//binding;GO:0005515//protein binding	-
OS01G0283300	84.3067	195.933	1.21664	1.63985e-25	5.51284e-24	yes	-	-	-	-	-	-	-	-
OS01G0283600	2.44667	0.703333	-1.79854	3.94738e-06	2.70343e-05	yes	-	Putative cinnamoyl-CoA reductase [Source:UniProtKB/TrEMBL;Acc:Q7F721]	-	-	-	-	GO:0005488//binding;GO:0048037//cofactor binding;GO:0050662//coenzyme binding;GO:0003824//catalytic activity	GO:0009987//cellular process;GO:0044237//cellular metabolic process;GO:0008152//metabolic process
OS01G0295600	0.44	0.0466667	-3.23704	0.00133721	0.00553794	yes	-	-	-	-	-	-	-	GO:0008150//biological_process
OS01G0296700	1.33667	0.546667	-1.28991	0.00827663	0.0272161	yes	-	Os01g0296700 protein [Source:UniProtKB/TrEMBL;Acc:Q0JNF8]	-	-	-	-	GO:0016798//hydrolase activity, acting on glycosyl bonds;GO:0003824//catalytic activity;GO:0004553//hydrolase activity, hydrolyzing O-glycosyl compounds;GO:0016787//hydrolase activity	GO:0008152//metabolic process;GO:0005975//carbohydrate metabolic process;GO:0071704//organic substance metabolic process;GO:0044238//primary metabolic process
OS01G0297200	3.92333	1.06333	-1.88349	7.22514e-13	1.07216e-11	yes	-	AAA-type ATPase-like; Os01g0297200 protein; cDNA clone:002-149-D07, full insert sequence [Source:UniProtKB/TrEMBL;Acc:Q94IX9]	-	-	-	GO:0044444//cytoplasmic part;GO:0005622//intracellular;GO:0005623//cell;GO:0043226//organelle;GO:0044464//cell part;GO:0005737//cytoplasm;GO:0005783//endoplasmic reticulum;GO:0043231//intracellular membrane-bounded organelle;GO:0043227//membrane-bounded organelle;GO:0043229//intracellular organelle;GO:0044424//intracellular part;GO:0012505//endomembrane system	GO:1901265//nucleoside phosphate binding;GO:0005488//binding;GO:0016817//hydrolase activity, acting on acid anhydrides;GO:0043168//anion binding;GO:0032553//ribonucleotide binding;GO:0036094//small molecule binding;GO:0001883//purine nucleoside binding;GO:0032555//purine ribonucleotide binding;GO:0016818//hydrolase activity, acting on acid anhydrides, in phosphorus-containing anhydrides;GO:001707…	GO:0009737//response to abscisic acid;GO:1901700//response to oxygen-containing compound;GO:0097305//response to alcohol;GO:0009725//response to hormone;GO:0033993//response to lipid;GO:0001101//response to acid chemical;GO:0050896//response to stimulus;GO:0042221//response to chemical;GO:0010033//response to organic substance;GO:0009719//response to endogenous stimulus
OS01G0298301	0.3	2.32	2.95109	1.34578e-07	1.14366e-06	yes	-	-	-	-	-	-	-	-
OS01G0299500	5.39333	12.3733	1.19799	1.28815e-15	2.35156e-14	yes	-	-	-	-	-	-	-	-
OS01G0300200	15.67	33.3867	1.09127	9.03349e-26	3.08216e-24	yes	ACLB-1	ATP-citrate synthase beta chain protein 1 [Source:UniProtKB/Swiss-Prot;Acc:Q93VT8]	Metabolism	Carbohydrate metabolism	ko00020//Citrate cycle (TCA cycle)	GO:0005737//cytoplasm;GO:0044444//cytoplasmic part;GO:0044464//cell part;GO:0005622//intracellular;GO:0005623//cell;GO:0044424//intracellular part;GO:0005829//cytosol	GO:0032553//ribonucleotide binding;GO:0004774//succinate-CoA ligase activity;GO:0030554//adenyl nucleotide binding;GO:0043169//cation binding;GO:0016746//transferase activity, transferring acyl groups;GO:0005488//binding;GO:1901363//heterocyclic compound binding;GO:0016829//lyase activity;GO:0035639//purine ribonucleoside triphosphate binding;GO:0017076//purine nucleotide binding;GO:0000166//nucl…	GO:0008152//metabolic process;GO:0044262//cellular carbohydrate metabolic process;GO:0044699//single-organism process;GO:0044710//single-organism metabolic process;GO:0005975//carbohydrate metabolic process;GO:0006629//lipid metabolic process;GO:0071704//organic substance metabolic process;GO:0044237//cellular metabolic process;GO:0009987//cellular process;GO:0044238//primary metabolic process
OS01G0300400	0.133333	0.486667	1.8679	0.0055453	0.0192878	yes	-	Uncharacterized protein [Source:UniProtKB/TrEMBL;Acc:B9EVQ9]	-	-	-	-	GO:0004386//helicase activity;GO:0003678//DNA helicase activity;GO:0016817//hydrolase activity, acting on acid anhydrides;GO:0016787//hydrolase activity;GO:0016462//pyrophosphatase activity;GO:0017111//nucleoside-triphosphatase activity;GO:0003824//catalytic activity;GO:0016818//hydrolase activity, acting on acid anhydrides, in phosphorus-containing anhydrides	GO:0044260//cellular macromolecule metabolic process;GO:0006725//cellular aromatic compound metabolic process;GO:0006139//nucleobase-containing compound metabolic process;GO:0044710//single-organism metabolic process;GO:0006950//response to stress;GO:0071840//cellular component organization or biogenesis;GO:0071103//DNA conformation change;GO:0071704//organic substance metabolic process;GO:000072…
OS01G0301100	0.0433333	0.573333	3.72583	0.00361779	0.0132966	yes	-	-	-	-	-	-	-	-
OS01G0302000	1.32667	0.001	-10.3736	0.00252024	0.00970592	yes	-	-	-	-	-	-	-	-
OS01G0302100	0.001	2.01	10.973	1.02042e-27	3.9012e-26	yes	-	-	-	-	-	-	-	-
OS01G0303100	0.836667	0.0966667	-3.11356	3.13585e-05	0.000182966	yes	-	Os01g0303100 protein; Putative class III chitinase; cDNA clone:001-103-G12, full insert sequence [Source:UniProtKB/TrEMBL;Acc:Q657I8]	-	-	-	-	GO:0004553//hydrolase activity, hydrolyzing O-glycosyl compounds;GO:0003824//catalytic activity;GO:0016798//hydrolase activity, acting on glycosyl bonds;GO:0016787//hydrolase activity	GO:0008152//metabolic process;GO:0071704//organic substance metabolic process;GO:0005975//carbohydrate metabolic process;GO:0044238//primary metabolic process
OS01G0303300	250.7	102.193	-1.29466	1.59581e-49	1.42018e-47	yes	-	Uncharacterized protein [Source:UniProtKB/TrEMBL;Acc:B9EVR3]	-	-	-	GO:0031224//intrinsic component of membrane;GO:0016021//integral component of membrane;GO:0016020//membrane;GO:0044425//membrane part	-	-
OS01G0303600	2.44	0.893333	-1.44961	0.000658665	0.00292397	yes	-	Os01g0303600 protein; Zinc finger protein-like [Source:UniProtKB/TrEMBL;Acc:Q657H7]	-	-	-	-	GO:0043167//ion binding;GO:0005488//binding;GO:0046914//transition metal ion binding;GO:0008270//zinc ion binding;GO:0043169//cation binding;GO:0046872//metal ion binding	-
OS01G0303800	6.67	13.7633	1.04507	8.83166e-10	9.82461e-09	yes	-	Os01g0303800 protein; Putative ER6 protein; Uncharacterized protein; cDNA clone:006-306-C04, full insert sequence [Source:UniProtKB/TrEMBL;Acc:Q657H4]	-	-	-	-	-	GO:0006950//response to stress;GO:0050896//response to stimulus
OS01G0306900	5.55667	2.66	-1.06279	1.12485e-07	9.64353e-07	yes	-	-	-	-	-	-	-	-
OS01G0307686	2.46333	0.173333	-3.82899	5.07999e-11	6.35753e-10	yes	-	-	-	-	-	GO:0005623//cell;GO:0005622//intracellular;GO:0043226//organelle;GO:0044424//intracellular part;GO:0044444//cytoplasmic part;GO:0043227//membrane-bounded organelle;GO:0043229//intracellular organelle;GO:0005739//mitochondrion;GO:0043231//intracellular membrane-bounded organelle;GO:0044464//cell part;GO:0005737//cytoplasm	-	GO:0042221//response to chemical;GO:0014070//response to organic cyclic compound;GO:0009407//toxin catabolic process;GO:0019748//secondary metabolic process;GO:0008152//metabolic process;GO:0009056//catabolic process;GO:0044763//single-organism cellular process;GO:0010033//response to organic substance;GO:0009987//cellular process;GO:0010583//response to cyclopentenone;GO:0009404//toxin metabolic…
OS01G0309800	2.39333	1.00333	-1.25422	0.000199367	0.00099259	yes	-	OJ1116_C07.8 protein; Os01g0309800 protein; Putative uncharacterized protein OSJNBa0008D05.31; Putative uncharacterized protein P0551A11.11; Uncharacterized protein [Source:UniProtKB/TrEMBL;Acc:Q8L4I2]	-	-	-	-	GO:0043169//cation binding;GO:0005488//binding;GO:0043167//ion binding;GO:0046872//metal ion binding	GO:0006810//transport;GO:0051179//localization;GO:0006812//cation transport;GO:0006811//ion transport;GO:0044765//single-organism transport;GO:0044699//single-organism process;GO:0051234//establishment of localization;GO:0030001//metal ion transport;GO:1902578//single-organism localization
OS01G0310500	1.92	9.22333	2.26418	2.28367e-33	1.1052e-31	yes	-	-	-	-	-	-	GO:0003824//catalytic activity;GO:0001882//nucleoside binding;GO:1901265//nucleoside phosphate binding;GO:1901363//heterocyclic compound binding;GO:0016773//phosphotransferase activity, alcohol group as acceptor;GO:0030554//adenyl nucleotide binding;GO:0001883//purine nucleoside binding;GO:0032555//purine ribonucleotide binding;GO:0000166//nucleotide binding;GO:0016740//transferase activity;GO:00…	GO:0016310//phosphorylation;GO:0006464//cellular protein modification process;GO:0044267//cellular protein metabolic process;GO:0006468//protein phosphorylation;GO:0008152//metabolic process;GO:0009987//cellular process;GO:0071704//organic substance metabolic process;GO:0043170//macromolecule metabolic process;GO:0044260//cellular macromolecule metabolic process;GO:0044238//primary metabolic proc…
OS01G0311300	0.001	0.623333	9.28386	0.00295257	0.0111445	yes	-	Os01g0311300 protein [Source:UniProtKB/TrEMBL;Acc:Q0JNA4]	-	-	-	GO:0016020//membrane;GO:0044425//membrane part;GO:0016021//integral component of membrane;GO:0031224//intrinsic component of membrane	GO:0005215//transporter activity;GO:0022857//transmembrane transporter activity	GO:0044765//single-organism transport;GO:0051179//localization;GO:0006810//transport;GO:0051234//establishment of localization;GO:0055085//transmembrane transport;GO:1902578//single-organism localization;GO:0044763//single-organism cellular process;GO:0044699//single-organism process;GO:0009987//cellular process
OS01G0314100	17.2733	38.9033	1.17135	3.30412e-28	1.2941e-26	yes	-	2-oxoacid dehydrogenases acyltransferase family protein [Source:Projected from Arabidopsis thaliana (AT3G06850) TAIR;Acc:AT3G06850]	Metabolism	Amino acid metabolism;Carbohydrate metabolism	ko00280//Valine, leucine and isoleucine degradation;ko00640//Propanoate metabolism	-	GO:0016746//transferase activity, transferring acyl groups;GO:0016740//transferase activity;GO:0005488//binding;GO:0043169//cation binding;GO:0016491//oxidoreductase activity;GO:0003826//alpha-ketoacid dehydrogenase activity;GO:0043754//dihydrolipoyllysine-residue (2-methylpropanoyl)transferase activity;GO:0004147//dihydrolipoamide branched chain acyltransferase activity;GO:0016417//S-acyltransfe…	GO:0009058//biosynthetic process;GO:0035337//fatty-acyl-CoA metabolic process;GO:0034284//response to monosaccharide;GO:0051188//cofactor biosynthetic process;GO:0006637//acyl-CoA metabolic process;GO:0009750//response to fructose;GO:0009108//coenzyme biosynthetic process;GO:0051186//cofactor metabolic process;GO:0009746//response to hexose;GO:0044237//cellular metabolic process;GO:0006793//phosp…
OS01G0317500	1.57667	0.126667	-3.63777	0.00497723	0.0175695	yes	-	-	-	-	-	-	-	-
OS01G0318400	3.51667	7.93333	1.17372	2.96854e-07	2.39743e-06	yes	-	Os01g0318400 protein [Source:UniProtKB/TrEMBL;Acc:Q7XXQ7]	-	-	-	-	GO:0003700//sequence-specific DNA binding transcription factor activity;GO:0001071//nucleic acid binding transcription factor activity	GO:0006950//response to stress;GO:0051239//regulation of multicellular organismal process;GO:0009888//tissue development;GO:0009751//response to salicylic acid;GO:0009799//specification of symmetry;GO:0043207//response to external biotic stimulus;GO:2000112//regulation of cellular macromolecule biosynthetic process;GO:0014070//response to organic cyclic compound;GO:0009855//determination of bilat…
OS01G0319200	0.99	0.12	-3.04439	5.98421e-06	3.95793e-05	yes	-	-	-	-	-	-	-	-
OS01G0320700	0.001	3.55333	11.795	2.67462e-13	4.11968e-12	yes	-	-	-	-	-	-	-	-
OS01G0324400	0.203333	1.53333	2.91475	1.83679e-09	1.96485e-08	yes	-	-	-	-	-	-	-	-
OS01G0327000	0.306667	1.56667	2.35295	1.6855e-21	4.57627e-20	yes	-	-	-	-	-	-	GO:1901363//heterocyclic compound binding;GO:0046906//tetrapyrrole binding;GO:0016209//antioxidant activity;GO:0097159//organic cyclic compound binding;GO:0003824//catalytic activity;GO:0004601//peroxidase activity;GO:0005488//binding;GO:0016684//oxidoreductase activity, acting on peroxide as acceptor;GO:0020037//heme binding;GO:0016491//oxidoreductase activity	GO:0006979//response to oxidative stress;GO:0044710//single-organism metabolic process;GO:0055114//oxidation-reduction process;GO:0008152//metabolic process;GO:0044699//single-organism process;GO:0050896//response to stimulus;GO:0006950//response to stress
OS01G0327400	6.95333	2.41667	-1.52469	3.88711e-13	5.90775e-12	yes	-	Class III peroxidase 16; Os01g0327400 protein; Putative peroxidase; Uncharacterized protein [Source:UniProtKB/TrEMBL;Acc:Q9AS12]	Metabolism	Biosynthesis of other secondary metabolites	ko00940//Phenylpropanoid biosynthesis	-	GO:0020037//heme binding;GO:0016491//oxidoreductase activity;GO:0043169//cation binding;GO:0046872//metal ion binding;GO:0016209//antioxidant activity;GO:0043167//ion binding;GO:0016684//oxidoreductase activity, acting on peroxide as acceptor;GO:0005488//binding;GO:1901363//heterocyclic compound binding;GO:0004601//peroxidase activity;GO:0003824//catalytic activity;GO:0046906//tetrapyrrole bindin…	GO:0055114//oxidation-reduction process;GO:0006979//response to oxidative stress;GO:0044699//single-organism process;GO:0006950//response to stress;GO:0050896//response to stimulus;GO:0044710//single-organism metabolic process;GO:0008152//metabolic process
OS01G0327500	0.001	1.10667	10.112	3.22267e-05	0.000187655	yes	-	-	-	-	-	-	-	-
OS01G0327900	3.44333	0.813333	-2.08189	2.95704e-11	3.78043e-10	yes	-	Os01g0327900 protein [Source:UniProtKB/TrEMBL;Acc:Q0JN53]	-	-	-	-	GO:0005488//binding;GO:0005515//protein binding	-
OS01G0330100	1.18333	3.18667	1.42919	2.77032e-13	4.26299e-12	yes	-	Os01g0330100 protein [Source:UniProtKB/TrEMBL;Acc:C7IWN0]	-	-	-	-	GO:0003824//catalytic activity;GO:0016787//hydrolase activity	-
OS01G0331100	3.76333	0.883333	-2.09098	8.41711e-16	1.55787e-14	yes	-	Putative lipase homolog; cDNA clone:J023146F09, full insert sequence [Source:UniProtKB/TrEMBL;Acc:Q5ZCY5]	-	-	-	-	GO:0003824//catalytic activity;GO:0016788//hydrolase activity, acting on ester bonds;GO:0016787//hydrolase activity	GO:0006629//lipid metabolic process;GO:0008152//metabolic process;GO:0044699//single-organism process;GO:0044710//single-organism metabolic process;GO:0044238//primary metabolic process;GO:0071704//organic substance metabolic process
OS01G0337160	0.001	1.94	10.9218	1.82232e-12	2.61341e-11	yes	-	-	-	-	-	-	-	-
OS01G0337180	0.001	1.33667	10.3844	0.00223717	0.00874398	yes	-	-	-	-	-	-	-	-
OS01G0337500	0.496667	0.0133333	-5.21917	1.85154e-08	1.76075e-07	yes	-	H+-pyrophosphatase; Os01g0337500 protein [Source:UniProtKB/TrEMBL;Acc:Q94CP2]	Metabolism	Energy metabolism	ko00190//Oxidative phosphorylation	GO:0016020//membrane	GO:0016818//hydrolase activity, acting on acid anhydrides, in phosphorus-containing anhydrides;GO:0016817//hydrolase activity, acting on acid anhydrides;GO:0015399//primary active transmembrane transporter activity;GO:0016462//pyrophosphatase activity;GO:0022804//active transmembrane transporter activity;GO:0004427//inorganic diphosphatase activity;GO:0003824//catalytic activity;GO:0015405//P-P-b…	GO:0044699//single-organism process;GO:0015672//monovalent inorganic cation transport;GO:0044765//single-organism transport;GO:0015992//proton transport;GO:0051179//localization;GO:0006811//ion transport;GO:0006812//cation transport;GO:1902578//single-organism localization;GO:0006818//hydrogen transport;GO:0051234//establishment of localization;GO:0006810//transport
OS01G0337700	0.613333	2.35	1.93792	6.50269e-12	8.84642e-11	yes	-	-	-	-	-	-	-	-
OS01G0341200	0.553333	1.29667	1.22859	0.0130271	0.0402586	yes	-	-	-	-	-	-	-	-
OS01G0341300	8.79	0.356667	-4.62321	1.76681e-42	1.23592e-40	yes	-	-	-	-	-	-	-	-
OS01G0343300	15.0667	43.3867	1.52589	4.90774e-31	2.16875e-29	yes	-	Os01g0343300 protein; Putative uncharacterized protein B1045F02.28 [Source:UniProtKB/TrEMBL;Acc:Q8LQW5]	-	-	-	-	GO:0003677//DNA binding;GO:0097159//organic cyclic compound binding;GO:0043169//cation binding;GO:0003700//sequence-specific DNA binding transcription factor activity;GO:0046914//transition metal ion binding;GO:0008270//zinc ion binding;GO:0005488//binding;GO:0001071//nucleic acid binding transcription factor activity;GO:0003676//nucleic acid binding;GO:0043167//ion binding;GO:0043565//sequence-s…	GO:0031323//regulation of cellular metabolic process;GO:0060255//regulation of macromolecule metabolic process;GO:0010556//regulation of macromolecule biosynthetic process;GO:0019222//regulation of metabolic process;GO:0065007//biological regulation;GO:0009889//regulation of biosynthetic process;GO:0006355//regulation of transcription, DNA-templated;GO:1903506//regulation of nucleic acid-template…
OS01G0343500	0.0533333	0.556667	3.3837	4.97243e-05	0.000279486	yes	-	Os01g0343500 protein; cDNA clone:J013094L10, full insert sequence [Source:UniProtKB/TrEMBL;Acc:Q0JN04]	-	-	-	GO:0044422//organelle part;GO:0009532//plastid stroma;GO:0043227//membrane-bounded organelle;GO:0009570//chloroplast stroma;GO:0009536//plastid;GO:0044434//chloroplast part;GO:0044424//intracellular part;GO:0005622//intracellular;GO:0043231//intracellular membrane-bounded organelle;GO:0009507//chloroplast;GO:0044435//plastid part;GO:0044464//cell part;GO:0005737//cytoplasm;GO:0043226//organelle;G…	-	GO:0008150//biological_process
OS01G0346600	0.86	0.186667	-2.20387	0.000338331	0.00159818	yes	-	-	-	-	-	-	-	-
OS01G0348700	98.84	204.743	1.05065	6.49612e-26	2.23308e-24	yes	-	Os01g0348700 protein; Putative 60S ribosomal protein L23A; Uncharacterized protein [Source:UniProtKB/TrEMBL;Acc:Q94CM9]	Genetic Information Processing	Translation	ko03010//Ribosome	GO:0005840//ribosome;GO:0044428//nuclear part;GO:0032991//macromolecular complex;GO:0043229//intracellular organelle;GO:0005829//cytosol;GO:0022626//cytosolic ribosome;GO:0043233//organelle lumen;GO:0005730//nucleolus;GO:0005622//intracellular;GO:0044464//cell part;GO:0043232//intracellular non-membrane-bounded organelle;GO:0044444//cytoplasmic part;GO:0070013//intracellular organelle lumen;GO:00…	GO:0097159//organic cyclic compound binding;GO:1901363//heterocyclic compound binding;GO:0036094//small molecule binding;GO:0003735//structural constituent of ribosome;GO:0005488//binding;GO:1901265//nucleoside phosphate binding;GO:0000166//nucleotide binding;GO:0005198//structural molecule activity	GO:0050896//response to stimulus;GO:0009266//response to temperature stimulus;GO:0009987//cellular process;GO:0019538//protein metabolic process;GO:0006412//translation;GO:0008152//metabolic process;GO:0044237//cellular metabolic process;GO:0044267//cellular protein metabolic process;GO:0009642//response to light intensity;GO:0006979//response to oxidative stress;GO:0006950//response to stress;GO…
OS01G0349000	0.81	2.05333	1.34197	2.33058e-05	0.00013858	yes	-	-	-	-	-	-	-	-
OS01G0349600	0.001	2.57333	11.3294	1.10511e-17	2.32625e-16	yes	-	-	-	-	-	-	-	-
OS01G0349800	0.563333	1.32	1.22848	0.00346573	0.0128231	yes	-	Os01g0349800 protein; Putative cytochrome P450; Uncharacterized protein; cDNA clone:J023019H16, full insert sequence [Source:UniProtKB/TrEMBL;Acc:Q8LQ77]	-	-	-	-	GO:0046906//tetrapyrrole binding;GO:0016491//oxidoreductase activity;GO:0043167//ion binding;GO:0020037//heme binding;GO:1901363//heterocyclic compound binding;GO:0016705//oxidoreductase activity, acting on paired donors, with incorporation or reduction of molecular oxygen;GO:0005506//iron ion binding;GO:0003824//catalytic activity;GO:0004497//monooxygenase activity;GO:0046872//metal ion binding;…	GO:0044699//single-organism process;GO:0008152//metabolic process;GO:0044710//single-organism metabolic process;GO:0055114//oxidation-reduction process
OS01G0350000	0.16	0.903333	2.49719	1.59663e-05	9.81069e-05	yes	-	Os01g0350000 protein; Putative benzoyl-CoA:benzyl alcohol/phenylethanol benzoyltransferase; BPBT; cDNA clone:J023102H06, full insert sequence [Source:UniProtKB/TrEMBL;Acc:Q8S222]	-	-	-	-	GO:0016746//transferase activity, transferring acyl groups;GO:0016747//transferase activity, transferring acyl groups other than amino-acyl groups;GO:0016740//transferase activity;GO:0003824//catalytic activity	-
OS01G0350100	1.22333	0.133333	-3.19771	3.15583e-08	2.91541e-07	yes	-	-	-	-	-	-	-	-
OS01G0350300	0.686667	0.253333	-1.43857	0.00342553	0.0126951	yes	-	-	-	-	-	-	GO:0097367//carbohydrate derivative binding;GO:0043168//anion binding;GO:1901265//nucleoside phosphate binding;GO:0001882//nucleoside binding;GO:0005488//binding;GO:0017076//purine nucleotide binding;GO:0043167//ion binding;GO:0032559//adenyl ribonucleotide binding;GO:0032549//ribonucleoside binding;GO:0097159//organic cyclic compound binding;GO:0043531//ADP binding;GO:0032553//ribonucleotide bin…	-
OS01G0353900	0.001	2.88667	11.4952	2.70358e-31	1.21313e-29	yes	-	-	-	-	-	-	-	-
OS01G0357100	1.92	5.3	1.46489	3.09067e-12	4.35631e-11	yes	-	Ferredoxin--nitrite reductase, chloroplastic [Source:UniProtKB/Swiss-Prot;Acc:Q42997]	Metabolism	Energy metabolism	ko00910//Nitrogen metabolism	-	GO:0051536//iron-sulfur cluster binding;GO:0046906//tetrapyrrole binding;GO:0020037//heme binding;GO:0005488//binding;GO:0016491//oxidoreductase activity;GO:0003824//catalytic activity;GO:0051540//metal cluster binding;GO:0097159//organic cyclic compound binding;GO:1901363//heterocyclic compound binding	GO:0008152//metabolic process;GO:0044699//single-organism process;GO:0044710//single-organism metabolic process;GO:0055114//oxidation-reduction process
OS01G0357150	2.32333	5.13667	1.14464	7.6576e-08	6.7344e-07	yes	-	-	-	-	-	-	-	-
OS01G0361000	0.213333	8.71	5.35149	3.47735e-85	6.75197e-83	yes	-	-	-	-	-	-	-	-
OS01G0361700	0.503333	3.19	2.66397	4.33097e-05	0.000246064	yes	-	-	-	-	-	-	-	-
OS01G0362400	0.001	3.84667	11.9094	1.88754e-14	3.16446e-13	yes	-	-	-	-	-	-	-	-
OS01G0362533	0.001	5.45	12.412	1.32235e-19	3.19497e-18	yes	-	-	-	-	-	-	-	-
OS01G0362800	0.001	0.706667	9.46489	7.24731e-06	4.71642e-05	yes	-	-	-	-	-	-	-	-
OS01G0363500	0.116667	7.94667	6.08989	1.74032e-60	1.94952e-58	yes	-	-	-	-	-	-	-	-
OS01G0363600	0.21	0.913333	2.12075	0.00245784	0.00949414	yes	-	hydroxyethylthiazole kinase family protein [Source:Projected from Arabidopsis thaliana (AT3G24030) TAIR;Acc:AT3G24030]	-	-	-	GO:0005575//cellular_component	GO:0016772//transferase activity, transferring phosphorus-containing groups;GO:0016773//phosphotransferase activity, alcohol group as acceptor;GO:0004417//hydroxyethylthiazole kinase activity;GO:0016301//kinase activity;GO:0016740//transferase activity;GO:0003824//catalytic activity	GO:1901360//organic cyclic compound metabolic process;GO:0072527//pyrimidine-containing compound metabolic process;GO:0008655//pyrimidine-containing compound salvage;GO:0042364//water-soluble vitamin biosynthetic process;GO:0006772//thiamine metabolic process;GO:0009228//thiamine biosynthetic process;GO:0071704//organic substance metabolic process;GO:0018130//heterocycle biosynthetic process;GO:1…
OS01G0364000	0.0833333	0.436667	2.38957	0.000250962	0.0012209	yes	-	-	-	-	-	-	-	-
OS01G0366100	0.001	1.06333	10.0544	1.29628e-25	4.38084e-24	yes	-	-	-	-	-	-	-	-
OS01G0366300	0.001	0.943333	9.88162	4.96106e-19	1.15679e-17	yes	-	Os01g0366300 protein; Receptor protein kinase-like protein; cDNA clone:002-102-A04, full insert sequence [Source:UniProtKB/TrEMBL;Acc:Q5Z8B7]	-	-	-	-	GO:0032550//purine ribonucleoside binding;GO:0030554//adenyl nucleotide binding;GO:1901363//heterocyclic compound binding;GO:0005488//binding;GO:0032553//ribonucleotide binding;GO:1901265//nucleoside phosphate binding;GO:0016740//transferase activity;GO:0032559//adenyl ribonucleotide binding;GO:0017076//purine nucleotide binding;GO:0003824//catalytic activity;GO:0016773//phosphotransferase activi…	GO:0071704//organic substance metabolic process;GO:0006796//phosphate-containing compound metabolic process;GO:0043170//macromolecule metabolic process;GO:0008152//metabolic process;GO:0044237//cellular metabolic process;GO:0043412//macromolecule modification;GO:0044238//primary metabolic process;GO:0036211//protein modification process;GO:0044260//cellular macromolecule metabolic process;GO:0006…
OS01G0366400	0.001	0.753333	9.55714	2.7037e-07	2.19294e-06	yes	-	-	-	-	-	-	-	-
OS01G0369200	0.38	1.13333	1.5765	3.20322e-05	0.00018659	yes	-	Cullin-like protein; Os01g0369200 protein; Putative CUL1; Uncharacterized protein [Source:UniProtKB/TrEMBL;Acc:Q93VL5]	Genetic Information Processing	Folding, sorting and degradation	ko04141//Protein processing in endoplasmic reticulum;ko04120//Ubiquitin mediated proteolysis	GO:0044430//cytoskeletal part;GO:0044444//cytoplasmic part;GO:0044422//organelle part;GO:0005819//spindle;GO:0009507//chloroplast;GO:0031975//envelope;GO:0043233//organelle lumen;GO:0005737//cytoplasm;GO:0043234//protein complex;GO:0005634//nucleus;GO:0044424//intracellular part;GO:0031967//organelle envelope;GO:0043228//non-membrane-bounded organelle;GO:0000228//nuclear chromosome;GO:0044446//in…	GO:0031625//ubiquitin protein ligase binding;GO:0044389//ubiquitin-like protein ligase binding;GO:0005515//protein binding;GO:0005488//binding;GO:0019899//enzyme binding	GO:0043933//macromolecular complex subunit organization;GO:0048731//system development;GO:0061458//reproductive system development;GO:0009753//response to jasmonic acid;GO:0051603//proteolysis involved in cellular protein catabolic process;GO:0022414//reproductive process;GO:0048856//anatomical structure development;GO:0044257//cellular protein catabolic process;GO:0009733//response to auxin;GO:0…
OS01G0369600	0.0166667	2.18	7.03122	2.03984e-38	1.21473e-36	yes	-	-	-	-	-	-	-	-
OS01G0369700	4.98667	20.56	2.04369	1.37697e-27	5.23315e-26	yes	-	Os01g0369700 protein; Putative glutathione transferase F4; cDNA clone:001-121-F03, full insert sequence; cDNA clone:002-188-H01, full insert sequence; cDNA clone:J033039A11, full insert sequence [Source:UniProtKB/TrEMBL;Acc:Q5ZC86]	Metabolism	Metabolism of other amino acids	ko00480//Glutathione metabolism	-	GO:0005515//protein binding;GO:0005488//binding;GO:0016740//transferase activity;GO:0003824//catalytic activity	-
OS01G0369800	2.73667	9.61667	1.81312	1.68935e-06	1.21608e-05	yes	-	-	-	-	-	-	-	-
OS01G0369900	0.283333	0.0266667	-3.40939	0.000204548	0.00101586	yes	-	-	-	-	-	-	GO:0005488//binding;GO:0000166//nucleotide binding;GO:0016491//oxidoreductase activity;GO:1901265//nucleoside phosphate binding;GO:0032553//ribonucleotide binding;GO:0050662//coenzyme binding;GO:1901363//heterocyclic compound binding;GO:0048037//cofactor binding;GO:0036094//small molecule binding;GO:0010181//FMN binding;GO:0043167//ion binding;GO:0097367//carbohydrate derivative binding;GO:009715…	GO:0044710//single-organism metabolic process;GO:0044699//single-organism process;GO:0008152//metabolic process;GO:0055114//oxidation-reduction process
OS01G0369950	0.566667	0.001	-9.14636	0.000797158	0.00347947	yes	-	-	-	-	-	-	-	-
OS01G0371200	2.43667	0.54	-2.17388	6.14267e-06	4.04883e-05	yes	GSTF1	Probable glutathione S-transferase GSTF1 [Source:UniProtKB/Swiss-Prot;Acc:O65857]	Metabolism	Metabolism of other amino acids	ko00480//Glutathione metabolism	-	GO:0005488//binding;GO:0005515//protein binding;GO:0016765//transferase activity, transferring alkyl or aryl (other than methyl) groups;GO:0003824//catalytic activity;GO:0016740//transferase activity;GO:0004364//glutathione transferase activity	-
OS01G0371300	0.97	0.193333	-2.32689	0.0112467	0.0355068	yes	-	-	-	-	-	-	-	-
OS01G0372500	0.001	1.43667	10.4885	4.38001e-15	7.68913e-14	yes	-	Os01g0372500 protein; Putative leucoanthocyanidin dioxygenase 1 [Source:UniProtKB/TrEMBL;Acc:Q93VC3]	Metabolism	Biosynthesis of other secondary metabolites	ko00941//Flavonoid biosynthesis	-	GO:0043169//cation binding;GO:0016491//oxidoreductase activity;GO:0046872//metal ion binding;GO:0046914//transition metal ion binding;GO:0051213//dioxygenase activity;GO:0016705//oxidoreductase activity, acting on paired donors, with incorporation or reduction of molecular oxygen;GO:0016706//oxidoreductase activity, acting on paired donors, with incorporation or reduction of molecular oxygen, 2-o…	GO:0010023//proanthocyanidin biosynthetic process;GO:0019438//aromatic compound biosynthetic process;GO:0008152//metabolic process;GO:0001101//response to acid chemical;GO:0009058//biosynthetic process;GO:0044763//single-organism cellular process;GO:1901617//organic hydroxy compound biosynthetic process;GO:0009698//phenylpropanoid metabolic process;GO:0009611//response to wounding;GO:0071840//cel…
OS01G0373400	0.001	1.11	10.1163	4.26539e-13	6.46733e-12	yes	-	Os01g0373400 protein; Ribosomal protein-like; Uncharacterized protein; cDNA clone:002-174-C01, full insert sequence [Source:UniProtKB/TrEMBL;Acc:Q5ZCV7]	-	-	-	GO:0032991//macromolecular complex;GO:0043229//intracellular organelle;GO:0044424//intracellular part;GO:0005737//cytoplasm;GO:0005623//cell;GO:0030529//ribonucleoprotein complex;GO:0005840//ribosome;GO:0043232//intracellular non-membrane-bounded organelle;GO:0044464//cell part;GO:0043226//organelle;GO:0044444//cytoplasmic part;GO:0005622//intracellular;GO:0043228//non-membrane-bounded organelle	GO:0005488//binding;GO:0097159//organic cyclic compound binding;GO:0003676//nucleic acid binding;GO:0003677//DNA binding;GO:1901363//heterocyclic compound binding	-
OS01G0377000	1.21667	0.001	-10.2487	2.08882e-16	4.04117e-15	yes	-	Putative cytochrome P450; Uncharacterized protein [Source:UniProtKB/TrEMBL;Acc:Q9AS41]	-	-	-	-	GO:0020037//heme binding;GO:0005488//binding;GO:1901363//heterocyclic compound binding;GO:0043167//ion binding;GO:0046906//tetrapyrrole binding;GO:0097159//organic cyclic compound binding;GO:0046914//transition metal ion binding;GO:0016491//oxidoreductase activity;GO:0005506//iron ion binding;GO:0016705//oxidoreductase activity, acting on paired donors, with incorporation or reduction of molecula…	GO:0044710//single-organism metabolic process;GO:0055114//oxidation-reduction process;GO:0044699//single-organism process;GO:0008152//metabolic process
OS01G0377250	1.21333	0.06	-4.33787	0.000169082	0.000853483	yes	-	-	-	-	-	-	-	-
OS01G0380800	14.5333	2.74	-2.40712	1.68245e-36	9.24566e-35	yes	-	Os01g0380800 protein; Putative uncharacterized protein B1096D03.23; Uncharacterized protein [Source:UniProtKB/TrEMBL;Acc:Q8LIU0]	-	-	-	-	GO:0005515//protein binding;GO:0005488//binding	-
OS01G0382000	2.48667	0.603333	-2.04319	4.21944e-05	0.000240282	yes	-	Os01g0382000 protein; Putative pathogenesis-related protein 1 [Source:UniProtKB/TrEMBL;Acc:Q7F2P0]	Organismal Systems;Environmental Information Processing	Signal transduction;Environmental adaptation	ko04075//Plant hormone signal transduction;ko04626//Plant-pathogen interaction	GO:0005576//extracellular region	-	-
OS01G0382200	1.19667	0.16	-2.90288	6.70361e-06	4.38307e-05	yes	-	Os01g0382200 protein [Source:UniProtKB/TrEMBL;Acc:Q0JMM4]	-	-	-	-	GO:0016740//transferase activity;GO:0003824//catalytic activity;GO:0016747//transferase activity, transferring acyl groups other than amino-acyl groups;GO:0016746//transferase activity, transferring acyl groups	-
OS01G0382400	35.2133	70.88	1.00926	1.55617e-14	2.62542e-13	yes	-	Os01g0382400 protein; Putative pathogenesis-related protein; cDNA clone:J023072K01, full insert sequence [Source:UniProtKB/TrEMBL;Acc:Q8W084]	-	-	-	GO:0005576//extracellular region	-	-
OS01G0382900	0.0266667	5.02	7.55651	4.01312e-49	3.53221e-47	yes	-	-	-	-	-	-	-	-
OS01G0383100	0.001	0.133333	7.05889	0.0114218	0.0359003	yes	-	cDNA, clone: J065076J07, full insert sequence [Source:UniProtKB/TrEMBL;Acc:B7F8K2]	-	-	-	GO:0044448//cell cortex part;GO:0005737//cytoplasm;GO:0005622//intracellular;GO:0044424//intracellular part;GO:0005623//cell;GO:0043234//protein complex;GO:0000145//exocyst;GO:0044464//cell part;GO:0071944//cell periphery;GO:0005938//cell cortex;GO:0044444//cytoplasmic part;GO:0032991//macromolecular complex	-	GO:0051641//cellular localization;GO:0032940//secretion by cell;GO:0044765//single-organism transport;GO:0006810//transport;GO:0044699//single-organism process;GO:0016192//vesicle-mediated transport;GO:0009987//cellular process;GO:0051179//localization;GO:0046903//secretion;GO:0044763//single-organism cellular process;GO:1902578//single-organism localization;GO:0051234//establishment of localizat…
OS01G0384450	0.583333	10.42	4.15889	6.9613e-33	3.31391e-31	yes	-	-	-	-	-	-	-	-
OS01G0386500	0.0233333	3.01333	7.01282	2.32852e-35	1.22097e-33	yes	-	-	-	-	-	-	-	-
OS01G0386600	0.506667	6.67333	3.7193	3.24621e-07	2.60331e-06	yes	-	Os01g0386600 protein [Source:UniProtKB/TrEMBL;Acc:C7IX99]	-	-	-	GO:0016020//membrane	GO:0005215//transporter activity	GO:0051234//establishment of localization;GO:0051179//localization;GO:0006810//transport
OS01G0387566	13.17	4.15333	-1.66491	4.52276e-09	4.62349e-08	yes	-	-	-	-	-	-	-	-
OS01G0388000	0.343333	0.983333	1.51807	0.00995195	0.0319511	yes	-	-	-	-	-	-	GO:0046906//tetrapyrrole binding;GO:0097159//organic cyclic compound binding;GO:0046872//metal ion binding;GO:0016491//oxidoreductase activity;GO:0016705//oxidoreductase activity, acting on paired donors, with incorporation or reduction of molecular oxygen;GO:0005488//binding;GO:0003824//catalytic activity;GO:0046914//transition metal ion binding;GO:1901363//heterocyclic compound binding;GO:00431…	GO:0044699//single-organism process;GO:0055114//oxidation-reduction process;GO:0044710//single-organism metabolic process;GO:0008152//metabolic process
OS01G0391800	0.37	1.84	2.31411	4.69642e-09	4.78727e-08	yes	-	-	-	-	-	-	-	-
OS01G0392600	1.02	13.3433	3.70948	1.48525e-86	2.97403e-84	yes	-	-	-	-	-	-	-	-
OS01G0393100	481.06	160.747	-1.58143	4.20738e-77	6.87735e-75	yes	-	NAC protein; Os01g0393100 protein; Putative OsNAC2 [Source:UniProtKB/TrEMBL;Acc:Q5VNK1]	-	-	-	GO:0005634//nucleus;GO:0005622//intracellular;GO:0043227//membrane-bounded organelle;GO:0043231//intracellular membrane-bounded organelle;GO:0044464//cell part;GO:0044424//intracellular part;GO:0005623//cell;GO:0043226//organelle;GO:0043229//intracellular organelle	GO:0003677//DNA binding;GO:0003676//nucleic acid binding;GO:1901363//heterocyclic compound binding;GO:0005488//binding;GO:0097159//organic cyclic compound binding	GO:0080090//regulation of primary metabolic process;GO:0031326//regulation of cellular biosynthetic process;GO:0090304//nucleic acid metabolic process;GO:1901362//organic cyclic compound biosynthetic process;GO:0034645//cellular macromolecule biosynthetic process;GO:0050794//regulation of cellular process;GO:1901360//organic cyclic compound metabolic process;GO:2000112//regulation of cellular mac…
OS01G0393200	418.447	135.963	-1.62183	1.2575e-55	1.29128e-53	yes	-	-	-	-	-	-	-	-
OS01G0393400	2.59	7.62333	1.55747	2.17383e-08	2.0502e-07	yes	-	-	-	-	-	-	-	-
OS01G0502800	0.933333	3.69667	1.98576	7.62731e-09	7.55375e-08	yes	-	-	-	-	-	-	GO:0000166//nucleotide binding;GO:1901265//nucleoside phosphate binding;GO:1901363//heterocyclic compound binding;GO:0003676//nucleic acid binding;GO:0005488//binding;GO:0036094//small molecule binding;GO:0097159//organic cyclic compound binding	-
OS01G0504500	0.853333	1.8	1.07682	0.00114659	0.00482903	yes	-	Os01g0504500 protein; Putative NIC2 [Source:UniProtKB/TrEMBL;Acc:Q5QN97]	-	-	-	GO:0005886//plasma membrane;GO:0005737//cytoplasm;GO:0016021//integral component of membrane;GO:0043227//membrane-bounded organelle;GO:0043226//organelle;GO:0009536//plastid;GO:0044464//cell part;GO:0044444//cytoplasmic part;GO:0044425//membrane part;GO:0016020//membrane;GO:0005622//intracellular;GO:0005623//cell;GO:0071944//cell periphery;GO:0044424//intracellular part;GO:0043229//intracellular …	GO:0015291//secondary active transmembrane transporter activity;GO:0015238//drug transmembrane transporter activity;GO:0015297//antiporter activity;GO:0005215//transporter activity;GO:0090484//drug transporter activity;GO:0022857//transmembrane transporter activity;GO:0022804//active transmembrane transporter activity	GO:0006950//response to stress;GO:0044763//single-organism cellular process;GO:0015893//drug transport;GO:0006810//transport;GO:0009611//response to wounding;GO:0042221//response to chemical;GO:0006812//cation transport;GO:0065007//biological regulation;GO:0055085//transmembrane transport;GO:0072511//divalent inorganic cation transport;GO:0006811//ion transport;GO:0070838//divalent metal ion tran…
OS01G0508100	73.9967	32.6	-1.18259	7.01369e-21	1.83133e-19	yes	-	-	-	-	-	-	-	-
OS01G0508300	0.956667	5.89333	2.623	1.12047e-19	2.71746e-18	yes	-	-	-	-	-	-	-	-
OS01G0508500	1.83333	0.743333	-1.30239	0.0133236	0.0410403	yes	-	-	-	-	-	-	-	-
OS01G0517800	11.05	5.02	-1.13829	4.73857e-12	6.54372e-11	yes	-	-	-	-	-	-	-	-
OS01G0518800	0.001	1.16667	10.1882	3.79913e-09	3.92002e-08	yes	-	-	-	-	-	-	-	-
OS01G0520180	0.001	7.06	12.7855	8.81209e-17	1.75355e-15	yes	-	-	-	-	-	-	-	-
OS01G0523000	0.001	3.12667	11.6104	8.70246e-16	1.6079e-14	yes	-	-	-	-	-	-	-	-
OS01G0523800	0.423333	0.001	-8.72565	0.000665711	0.00295321	yes	-	-	-	-	-	-	-	-
OS01G0524251	0.39	1.66	2.08964	2.18975e-06	1.55108e-05	yes	-	-	-	-	-	-	-	-
OS01G0524500	3.28333	1.62667	-1.01324	0.000128233	0.0006621	yes	-	-	-	-	-	-	-	-
OS01G0525350	0.573333	5.29	3.20582	5.81961e-18	1.24632e-16	yes	-	-	-	-	-	-	-	-
OS01G0529800	1.59667	0.713333	-1.16241	0.000402046	0.00186488	yes	-	3-ketoacyl-CoA synthase [Source:UniProtKB/TrEMBL;Acc:Q8LQT7]	-	-	-	GO:0016020//membrane	GO:0016740//transferase activity;GO:0003824//catalytic activity;GO:0016747//transferase activity, transferring acyl groups other than amino-acyl groups;GO:0016746//transferase activity, transferring acyl groups	GO:0046394//carboxylic acid biosynthetic process;GO:1901576//organic substance biosynthetic process;GO:0044281//small molecule metabolic process;GO:0008610//lipid biosynthetic process;GO:0032787//monocarboxylic acid metabolic process;GO:0072330//monocarboxylic acid biosynthetic process;GO:0044763//single-organism cellular process;GO:0009058//biosynthetic process;GO:0044711//single-organism biosyn…
OS01G0530300	5.44	1.62333	-1.74465	1.26314e-07	1.07715e-06	yes	-	-	-	-	-	-	-	-
OS01G0536400	3.53667	0.856667	-2.04558	1.3776e-13	2.17416e-12	yes	-	Os01g0536400 protein; Putative 2-oxoglutarate-dependent oxygenase; cDNA, clone: J100072E06, full insert sequence [Source:UniProtKB/TrEMBL;Acc:Q8GSY5]	-	-	-	-	GO:0046872//metal ion binding;GO:0043167//ion binding;GO:0051213//dioxygenase activity;GO:0046914//transition metal ion binding;GO:0016491//oxidoreductase activity;GO:0016705//oxidoreductase activity, acting on paired donors, with incorporation or reduction of molecular oxygen;GO:0005488//binding;GO:0005506//iron ion binding;GO:0043169//cation binding;GO:0003824//catalytic activity;GO:0016706//ox…	GO:0044699//single-organism process;GO:0055114//oxidation-reduction process;GO:0044710//single-organism metabolic process;GO:0008152//metabolic process
OS01G0537250	67.9333	1	-6.08605	6.16952e-267	9.88296e-264	yes	-	-	-	-	-	-	-	-
OS01G0540400	0.493333	0.001	-8.94642	0.000114276	0.000596673	yes	-	-	-	-	-	-	-	-
OS01G0544700	0.0266667	9.73667	8.51225	6.60493e-83	1.20919e-80	yes	-	-	-	-	-	-	-	-
OS01G0547000	0.59	3.40667	2.52957	6.95069e-41	4.59147e-39	yes	-	Os01g0547000 protein; Putative RPR1; Uncharacterized protein; cDNA clone:J023090D06, full insert sequence [Source:UniProtKB/TrEMBL;Acc:Q8RYR1]	Organismal Systems	Environmental adaptation	ko04626//Plant-pathogen interaction	-	GO:0043531//ADP binding;GO:0032550//purine ribonucleoside binding;GO:0032559//adenyl ribonucleotide binding;GO:1901363//heterocyclic compound binding;GO:0005488//binding;GO:0032549//ribonucleoside binding;GO:1901265//nucleoside phosphate binding;GO:0001883//purine nucleoside binding;GO:0043168//anion binding;GO:0001882//nucleoside binding;GO:0043167//ion binding;GO:0036094//small molecule binding…	GO:0006950//response to stress;GO:0006952//defense response;GO:0050896//response to stimulus
OS01G0547133	0.246667	0.686667	1.47705	0.0141584	0.0432501	yes	-	-	-	-	-	-	-	-
OS01G0548750	0.943333	0.27	-1.80481	0.0158974	0.0476982	yes	-	-	-	-	-	-	-	-
OS01G0548900	10.3133	0.48	-4.42533	4.05304e-25	1.33454e-23	yes	-	-	-	-	-	-	-	-
OS01G0551400	0.473333	1.39667	1.56106	0.00951848	0.0307412	yes	-	-	-	-	-	-	-	-
OS01G0552500	0.001	1.66333	10.6999	2.0025e-15	3.60024e-14	yes	-	-	-	-	-	-	-	-
OS01G0552850	0.001	2.87667	11.4902	1.70468e-31	7.75773e-30	yes	-	-	-	-	-	-	-	-
OS01G0553200	0.001	3.72333	11.8624	3.33562e-22	9.4405e-21	yes	-	-	-	-	-	-	-	-
OS01G0553400	0.001	4.76333	12.2178	1.68424e-38	1.00859e-36	yes	-	Os01g0553400 protein [Source:UniProtKB/TrEMBL;Acc:Q0JLZ9]	-	-	-	-	GO:0005488//binding;GO:0005515//protein binding	-
OS01G0553600	0.186667	2.9	3.95752	1.08797e-42	7.66078e-41	yes	-	-	-	-	-	-	-	-
OS01G0558100	0.546667	0.04	-3.77259	0.00702434	0.023689	yes	-	Os01g0558100 protein; Putative tau class GST protein 4; Uncharacterized protein [Source:UniProtKB/TrEMBL;Acc:Q8S9U5]	-	-	-	-	GO:0005515//protein binding;GO:0005488//binding	-
OS01G0558825	1.84667	0.001	-10.8507	0.000301166	0.00143713	yes	-	-	-	-	-	-	-	-
OS01G0559500	1.41333	0.49	-1.52825	0.000109337	0.000573502	yes	-	Putative PPR protein [Source:UniProtKB/TrEMBL;Acc:Q5JKQ7]	-	-	-	-	GO:0005515//protein binding;GO:0005488//binding	GO:0051171//regulation of nitrogen compound metabolic process;GO:0031326//regulation of cellular biosynthetic process;GO:0080090//regulation of primary metabolic process;GO:1903506//regulation of nucleic acid-templated transcription;GO:2001141//regulation of RNA biosynthetic process;GO:0031323//regulation of cellular metabolic process;GO:0010556//regulation of macromolecule biosynthetic process;G…
OS01G0562400	0.0566667	0.656667	3.53459	1.45461e-07	1.2306e-06	yes	-	Peptidyl-prolyl cis-trans isomerase [Source:UniProtKB/TrEMBL;Acc:Q657M4]	-	-	-	-	GO:0016859//cis-trans isomerase activity;GO:0016853//isomerase activity;GO:0005515//protein binding;GO:0003755//peptidyl-prolyl cis-trans isomerase activity;GO:0003824//catalytic activity;GO:0005488//binding	GO:0043170//macromolecule metabolic process;GO:0008152//metabolic process;GO:0071704//organic substance metabolic process;GO:0044237//cellular metabolic process;GO:0036211//protein modification process;GO:0018193//peptidyl-amino acid modification;GO:0000413//protein peptidyl-prolyl isomerization;GO:0044267//cellular protein metabolic process;GO:0006464//cellular protein modification process;GO:00…
OS01G0563000	0.001	2.81667	11.4598	1.61073e-31	7.34064e-30	yes	-	Peptidyl-prolyl cis-trans isomerase [Source:UniProtKB/TrEMBL;Acc:Q657L5]	-	-	-	GO:0016020//membrane	GO:0005515//protein binding;GO:0008144//drug binding;GO:0097159//organic cyclic compound binding;GO:0005528//FK506 binding;GO:0005527//macrolide binding;GO:0016853//isomerase activity;GO:0016859//cis-trans isomerase activity;GO:0003755//peptidyl-prolyl cis-trans isomerase activity;GO:1901363//heterocyclic compound binding;GO:0003824//catalytic activity;GO:0005488//binding	GO:0018208//peptidyl-proline modification;GO:0000413//protein peptidyl-prolyl isomerization;GO:0019538//protein metabolic process;GO:0043412//macromolecule modification;GO:0044237//cellular metabolic process;GO:0043170//macromolecule metabolic process;GO:0044260//cellular macromolecule metabolic process;GO:0006464//cellular protein modification process;GO:0006457//protein folding;GO:0071704//orga…
OS01G0563500	2.02667	4.53333	1.16146	5.38484e-06	3.59116e-05	yes	-	-	-	-	-	-	-	-
OS01G0563700	0.24	0.556667	1.21378	0.000210669	0.0010419	yes	-	-	-	-	-	-	-	-
OS01G0564300	0.001	0.316667	8.30682	0.00134077	0.00554981	yes	-	Peptidyl-prolyl cis-trans isomerase [Source:UniProtKB/TrEMBL;Acc:Q656V1]	-	-	-	GO:0044424//intracellular part;GO:0016020//membrane;GO:0005789//endoplasmic reticulum membrane;GO:0044425//membrane part;GO:0005737//cytoplasm;GO:0012505//endomembrane system;GO:0044464//cell part;GO:0042175//nuclear outer membrane-endoplasmic reticulum membrane network;GO:0043229//intracellular organelle;GO:0098588//bounding membrane of organelle;GO:0044444//cytoplasmic part;GO:0043227//membrane…	GO:0097159//organic cyclic compound binding;GO:0003755//peptidyl-prolyl cis-trans isomerase activity;GO:0008144//drug binding;GO:1901363//heterocyclic compound binding;GO:0003824//catalytic activity;GO:0005528//FK506 binding;GO:0016853//isomerase activity;GO:0005527//macrolide binding;GO:0016859//cis-trans isomerase activity;GO:0005488//binding	GO:0043170//macromolecule metabolic process;GO:0006464//cellular protein modification process;GO:0018193//peptidyl-amino acid modification;GO:0019538//protein metabolic process;GO:0044260//cellular macromolecule metabolic process;GO:0009987//cellular process;GO:0000413//protein peptidyl-prolyl isomerization;GO:0044237//cellular metabolic process;GO:0061077//chaperone-mediated protein folding;GO:0…
OS01G0564400	0.001	0.873333	9.77039	2.31394e-16	4.45784e-15	yes	-	-	-	-	-	-	-	-
OS01G0566000	0.001	0.236667	7.88671	0.00484121	0.0171498	yes	-	Os01g0566000 protein; Putative uncharacterized protein P0697C12.25; cDNA clone:002-129-F04, full insert sequence [Source:UniProtKB/TrEMBL;Acc:Q942Q6]	-	-	-	-	GO:0005488//binding;GO:1901363//heterocyclic compound binding;GO:0003676//nucleic acid binding;GO:0097159//organic cyclic compound binding	-
OS01G0567200	14.82	6.79333	-1.12535	1.53131e-13	2.40609e-12	yes	-	-	-	-	-	-	-	-
OS01G0567500	0.34	0.07	-2.28011	0.009767	0.0314393	yes	-	Monosaccharide transporter 8; Os01g0567500 protein; Putative monosaccharide transport protein; cDNA clone:J023015H11, full insert sequence [Source:UniProtKB/TrEMBL;Acc:Q94EC4]	-	-	-	GO:0016020//membrane;GO:0044425//membrane part;GO:0016021//integral component of membrane;GO:0031224//intrinsic component of membrane	GO:0022857//transmembrane transporter activity;GO:0005215//transporter activity;GO:0022892//substrate-specific transporter activity;GO:0022891//substrate-specific transmembrane transporter activity	GO:0051179//localization;GO:0044699//single-organism process;GO:1902578//single-organism localization;GO:0051234//establishment of localization;GO:0055085//transmembrane transport;GO:0006810//transport;GO:0044765//single-organism transport;GO:0044763//single-organism cellular process;GO:0009987//cellular process
OS01G0571166	0.636667	0.0866667	-2.87699	0.00369637	0.0135512	yes	-	-	-	-	-	-	-	-
OS01G0571766	0.001	4.51	12.1389	4.18805e-07	3.3024e-06	yes	-	-	-	-	-	-	-	-
OS01G0572700	11.5833	23.1767	1.00062	1.13864e-16	2.24352e-15	yes	-	-	-	-	-	-	-	-
OS01G0574800	6.61333	15.5133	1.23006	1.8277e-11	2.38128e-10	yes	-	-	-	-	-	-	-	-
OS01G0576050	0.001	1.4	10.4512	0.000329308	0.00156117	yes	-	-	-	-	-	-	-	-
OS01G0577450	2	0.813333	-1.29808	0.000235895	0.00115524	yes	-	-	-	-	-	-	-	-
OS01G0578500	0.001	1.89333	10.8867	1.07951e-13	1.71639e-12	yes	-	Os01g0578500 protein; Ribosomal RNA apurinic site specific lyase-like; SaF-; Uncharacterized protein [Source:UniProtKB/TrEMBL;Acc:Q9AWX3]	-	-	-	-	GO:0003824//catalytic activity;GO:0016829//lyase activity	-
OS01G0578700	0.883333	2.51333	1.50857	0.000338658	0.0015991	yes	-	-	-	-	-	-	-	-
OS01G0579900	6.00333	12.1933	1.02226	1.51225e-10	1.82004e-09	yes	-	Esterase/lipase/thioesterase family protein-like; Os01g0579900 protein; Uncharacterized protein; cDNA clone:J013001P21, full insert sequence [Source:UniProtKB/TrEMBL;Acc:Q656F2]	-	-	-	GO:0005622//intracellular;GO:0043226//organelle;GO:0044424//intracellular part;GO:0042579//microbody;GO:0005623//cell;GO:0005777//peroxisome;GO:0043231//intracellular membrane-bounded organelle;GO:0005737//cytoplasm;GO:0043229//intracellular organelle;GO:0044464//cell part;GO:0043227//membrane-bounded organelle;GO:0044444//cytoplasmic part	-	-
OS01G0580150	0.0533333	0.683333	3.67948	0.00360644	0.0132595	yes	-	Uncharacterized protein [Source:UniProtKB/TrEMBL;Acc:B9EXP8]	-	-	-	-	GO:0005524//ATP binding;GO:0004672//protein kinase activity;GO:1901265//nucleoside phosphate binding;GO:0016301//kinase activity;GO:0097367//carbohydrate derivative binding;GO:0016773//phosphotransferase activity, alcohol group as acceptor;GO:0097159//organic cyclic compound binding;GO:0032555//purine ribonucleotide binding;GO:0032553//ribonucleotide binding;GO:0000166//nucleotide binding;GO:0035…	GO:0006464//cellular protein modification process;GO:0044267//cellular protein metabolic process;GO:0006793//phosphorus metabolic process;GO:0009987//cellular process;GO:0008152//metabolic process;GO:0016310//phosphorylation;GO:0043170//macromolecule metabolic process;GO:0006468//protein phosphorylation;GO:0071704//organic substance metabolic process;GO:0044260//cellular macromolecule metabolic p…
OS01G0583300	0.0433333	1.1	4.66588	8.49868e-11	1.04202e-09	yes	-	Os01g0583300 protein [Source:UniProtKB/TrEMBL;Acc:C7IXY4]	-	-	-	-	GO:0005488//binding;GO:0005515//protein binding	-
OS01G0588400	2.93333	0.406667	-2.85062	1.48273e-11	1.94847e-10	yes	-	Os01g0588400 protein; Putative hypersensitive-induced response protein; Uncharacterized protein; cDNA clone:002-126-G10, full insert sequence [Source:UniProtKB/TrEMBL;Acc:Q8S1F0]	-	-	-	GO:0044424//intracellular part;GO:0005623//cell;GO:0005737//cytoplasm;GO:0071944//cell periphery;GO:0044464//cell part;GO:0043226//organelle;GO:0005773//vacuole;GO:0043231//intracellular membrane-bounded organelle;GO:0016020//membrane;GO:0043229//intracellular organelle;GO:0043227//membrane-bounded organelle;GO:0005622//intracellular;GO:0009536//plastid;GO:0005886//plasma membrane;GO:0009507//chl…	-	-
OS01G0589000	1.44667	4.83	1.73929	8.44141e-17	1.68188e-15	yes	-	30S ribosomal protein S1-like; Os01g0589000 protein; cDNA clone:J013110C21, full insert sequence [Source:UniProtKB/TrEMBL;Acc:Q5ZC75]	Genetic Information Processing	Translation	ko03010//Ribosome	GO:0030529//ribonucleoprotein complex;GO:0043229//intracellular organelle;GO:0032991//macromolecular complex;GO:0043232//intracellular non-membrane-bounded organelle;GO:0044444//cytoplasmic part;GO:0044464//cell part;GO:0005737//cytoplasm;GO:0044424//intracellular part;GO:0005622//intracellular;GO:0043228//non-membrane-bounded organelle;GO:0005840//ribosome;GO:0043226//organelle;GO:0005623//cell	GO:0003676//nucleic acid binding;GO:0005488//binding;GO:0003723//RNA binding;GO:1901363//heterocyclic compound binding;GO:0097159//organic cyclic compound binding	-
OS01G0590200	36.7533	17.9133	-1.03684	1.02977e-19	2.49938e-18	yes	-	-	-	-	-	-	-	-
OS01G0593000	3.28333	6.60667	1.00876	1.15837e-05	7.30692e-05	yes	-	-	-	-	-	-	-	-
OS01G0593700	44.24	17.2633	-1.35764	1.41477e-48	1.21519e-46	yes	-	Os01g0593700 protein; Sulfate transporter 2-like [Source:UniProtKB/TrEMBL;Acc:Q8LR58]	-	-	-	GO:0031224//intrinsic component of membrane;GO:0016020//membrane;GO:0044425//membrane part;GO:0016021//integral component of membrane	GO:1901682//sulfur compound transmembrane transporter activity;GO:0022892//substrate-specific transporter activity;GO:0022804//active transmembrane transporter activity;GO:0015116//sulfate transmembrane transporter activity;GO:0008509//anion transmembrane transporter activity;GO:0022857//transmembrane transporter activity;GO:0015103//inorganic anion transmembrane transporter activity;GO:0005215//…	GO:0098661//inorganic anion transmembrane transport;GO:0098660//inorganic ion transmembrane transport;GO:0006811//ion transport;GO:0051179//localization;GO:0008272//sulfate transport;GO:0051234//establishment of localization;GO:0006820//anion transport;GO:0034220//ion transmembrane transport;GO:0098656//anion transmembrane transport;GO:0015698//inorganic anion transport;GO:1902358//sulfate transm…
OS01G0593900	29.08	12.09	-1.26621	2.50227e-23	7.54166e-22	yes	-	-	-	-	-	-	-	-
OS01G0595600	3.09333	8.05667	1.38102	4.62289e-09	4.71982e-08	yes	-	Hydrolase-like; Os01g0595600 protein; cDNA clone:J013082F17, full insert sequence [Source:UniProtKB/TrEMBL;Acc:Q8L562]	-	-	-	-	GO:0016787//hydrolase activity;GO:0003824//catalytic activity	-
OS01G0596100	0.66	2.29667	1.799	4.40173e-07	3.45729e-06	yes	-	Os01g0596100 protein; Ribosomal RNA apurinic site specific lyase-like [Source:UniProtKB/TrEMBL;Acc:Q5ZB57]	-	-	-	-	GO:0005515//protein binding;GO:0005488//binding;GO:0016829//lyase activity;GO:0003824//catalytic activity	-
OS01G0596201	0.793333	1.94333	1.29253	0.000102196	0.000538512	yes	-	-	-	-	-	-	-	-
OS01G0598900	4.37333	0.001	-12.0945	1.7565e-24	5.62747e-23	yes	-	-	-	-	-	-	GO:1901363//heterocyclic compound binding;GO:0005488//binding;GO:0000049//tRNA binding;GO:0003676//nucleic acid binding;GO:0003723//RNA binding;GO:0097159//organic cyclic compound binding	GO:0006725//cellular aromatic compound metabolic process;GO:0009451//RNA modification;GO:0044237//cellular metabolic process;GO:1901360//organic cyclic compound metabolic process;GO:0006399//tRNA metabolic process;GO:0006400//tRNA modification;GO:0008152//metabolic process;GO:0008033//tRNA processing;GO:0002097//tRNA wobble base modification;GO:0009987//cellular process;GO:0044238//primary metabo…
OS01G0599550	0.16	1.03333	2.69116	3.71737e-08	3.4018e-07	yes	-	-	-	-	-	-	-	-
OS01G0601000	1.48333	0.486667	-1.60784	1.30803e-05	8.16576e-05	yes	-	Os01g0601000 protein [Source:UniProtKB/TrEMBL;Acc:Q0JLH0]	-	-	-	GO:0016020//membrane	GO:0022857//transmembrane transporter activity;GO:0022891//substrate-specific transmembrane transporter activity;GO:0022890//inorganic cation transmembrane transporter activity;GO:0022892//substrate-specific transporter activity;GO:0015075//ion transmembrane transporter activity;GO:0008324//cation transmembrane transporter activity;GO:0005215//transporter activity;GO:0046873//metal ion transmembr…	GO:1902578//single-organism localization;GO:0030001//metal ion transport;GO:0006810//transport;GO:0051179//localization;GO:0006811//ion transport;GO:0051234//establishment of localization;GO:0044699//single-organism process;GO:0055085//transmembrane transport;GO:0044763//single-organism cellular process;GO:0009987//cellular process;GO:0006812//cation transport;GO:0044765//single-organism transport
OS01G0601625	0.246667	0.826667	1.74474	5.82982e-06	3.8638e-05	yes	-	HcrVf1 protein-like; Os01g0601625 protein; Uncharacterized protein [Source:UniProtKB/TrEMBL;Acc:Q5ZBC0]	-	-	-	-	GO:0005488//binding;GO:0005515//protein binding	-
OS01G0601700	0.001	1.62333	10.6647	1.1021e-34	5.63144e-33	yes	-	Uncharacterized protein; cDNA clone:J013120K23, full insert sequence [Source:UniProtKB/TrEMBL;Acc:B7EKC6]	-	-	-	-	GO:0005488//binding;GO:0005515//protein binding	-
OS01G0602200	11.0367	0.001	-13.43	4.87806e-51	4.47803e-49	yes	-	Os01g0602200 protein [Source:UniProtKB/TrEMBL;Acc:Q0JLG7]	-	-	-	-	GO:0004497//monooxygenase activity;GO:0043169//cation binding;GO:0005506//iron ion binding;GO:0046914//transition metal ion binding;GO:0009055//electron carrier activity;GO:0020037//heme binding;GO:0016491//oxidoreductase activity;GO:0046872//metal ion binding;GO:0097159//organic cyclic compound binding;GO:0016705//oxidoreductase activity, acting on paired donors, with incorporation or reduction …	GO:0055114//oxidation-reduction process;GO:0008152//metabolic process;GO:0044699//single-organism process;GO:0044710//single-organism metabolic process
OS01G0602466	4.92667	1.26667	-1.95957	1.99353e-18	4.43842e-17	yes	-	-	-	-	-	-	-	-
OS01G0602500	4.48	1.80667	-1.31017	1.104e-07	9.49022e-07	yes	-	Cytochrome P450 (CYP72C)-like; Os01g0602500 protein; cDNA clone:J013027D06, full insert sequence [Source:UniProtKB/TrEMBL;Acc:Q5ZBB7]	-	-	-	-	GO:0005488//binding;GO:0046906//tetrapyrrole binding;GO:0016491//oxidoreductase activity;GO:0043169//cation binding;GO:0046872//metal ion binding;GO:0097159//organic cyclic compound binding;GO:0003824//catalytic activity;GO:0046914//transition metal ion binding;GO:0020037//heme binding;GO:0009055//electron carrier activity;GO:0016705//oxidoreductase activity, acting on paired donors, with incorpo…	GO:0044710//single-organism metabolic process;GO:0008152//metabolic process;GO:0055114//oxidation-reduction process;GO:0044699//single-organism process
OS01G0603700	0.173333	1.34333	2.9542	1.76845e-18	3.95378e-17	yes	-	-	-	-	-	-	-	-
OS01G0603800	0.103333	1.32667	3.68243	1.05964e-21	2.90905e-20	yes	-	cDNA clone:J013086C21, full insert sequence [Source:UniProtKB/TrEMBL;Acc:B7ECP2]	-	-	-	-	GO:0005488//binding;GO:0005515//protein binding	-
OS01G0604000	2.19	13.7467	2.65008	1.20402e-41	8.17251e-40	yes	-	-	-	-	-	-	-	-
OS01G0604100	1.43333	8.15	2.50743	9.14698e-44	6.67542e-42	yes	-	-	-	-	-	-	-	-
OS01G0604550	0.001	2.99333	11.5475	2.45621e-09	2.586e-08	yes	-	-	-	-	-	-	-	-
OS01G0604600	0.333333	2.92333	3.13258	1.29121e-17	2.70732e-16	yes	-	-	-	-	-	-	-	-
OS01G0606000	14.3333	34.2733	1.25771	2.2599e-13	3.49603e-12	yes	SWEET6A	Bidirectional sugar transporter SWEET6a [Source:UniProtKB/Swiss-Prot;Acc:Q8LR09]	-	-	-	GO:0031226//intrinsic component of plasma membrane;GO:0031224//intrinsic component of membrane;GO:0005886//plasma membrane;GO:0005887//integral component of plasma membrane;GO:0071944//cell periphery;GO:0016021//integral component of membrane;GO:0044464//cell part;GO:0005623//cell;GO:0016020//membrane;GO:0044425//membrane part;GO:0044459//plasma membrane part	GO:1901476//carbohydrate transporter activity;GO:0022892//substrate-specific transporter activity;GO:0022857//transmembrane transporter activity;GO:0022891//substrate-specific transmembrane transporter activity;GO:0005215//transporter activity;GO:0051119//sugar transmembrane transporter activity;GO:0015144//carbohydrate transmembrane transporter activity	GO:0051179//localization;GO:0044763//single-organism cellular process;GO:0055085//transmembrane transport;GO:0044699//single-organism process;GO:0034219//carbohydrate transmembrane transport;GO:0071702//organic substance transport;GO:0006810//transport;GO:0051234//establishment of localization;GO:0008643//carbohydrate transport;GO:0044765//single-organism transport;GO:1902578//single-organism loc…
OS01G0606400	0.0666667	1.31	4.29646	7.90432e-16	1.4655e-14	yes	-	-	-	-	-	-	-	-
OS01G0607100	1.16667	0.29	-2.00827	0.00152199	0.0061951	yes	-	-	-	-	-	-	-	-
OS01G0607200	4.18667	9.49	1.18061	1.9679e-16	3.81182e-15	yes	BAT1	Amino-acid permease BAT1 homolog [Source:UniProtKB/Swiss-Prot;Acc:B9EXZ6]	-	-	-	GO:0005623//cell;GO:0044425//membrane part;GO:0043226//organelle;GO:0005737//cytoplasm;GO:0044424//intracellular part;GO:0044464//cell part;GO:0016020//membrane;GO:0031224//intrinsic component of membrane;GO:0005739//mitochondrion;GO:0005622//intracellular;GO:0043231//intracellular membrane-bounded organelle;GO:0044444//cytoplasmic part;GO:0043229//intracellular organelle;GO:0016021//integral com…	GO:0005310//dicarboxylic acid transmembrane transporter activity;GO:0008324//cation transmembrane transporter activity;GO:0005215//transporter activity;GO:0022858//alanine transmembrane transporter activity;GO:0015172//acidic amino acid transmembrane transporter activity;GO:0015171//amino acid transmembrane transporter activity;GO:0005342//organic acid transmembrane transporter activity;GO:000802…	GO:0015819//lysine transport;GO:0015718//monocarboxylic acid transport;GO:0015813//L-glutamate transport;GO:0015809//arginine transport;GO:0098656//anion transmembrane transport;GO:0015711//organic anion transport;GO:0006865//amino acid transport;GO:1903825//organic acid transmembrane transport;GO:0046942//carboxylic acid transport;GO:0034220//ion transmembrane transport;GO:0006835//dicarboxylic …
OS01G0607250	1.65667	4.33667	1.3883	4.44282e-10	5.09446e-09	yes	-	-	-	-	-	-	-	-
OS01G0607300	5.18667	1.35333	-1.93829	1.69779e-12	2.44467e-11	yes	-	-	-	-	-	-	-	-
OS01G0607900	5.36333	13.9667	1.38079	3.51756e-28	1.37602e-26	yes	-	Receptor-like protein kinase 1-like; cDNA, clone: J100082A19, full insert sequence [Source:UniProtKB/TrEMBL;Acc:Q5ZBN0]	-	-	-	GO:0016020//membrane;GO:0044425//membrane part;GO:0071944//cell periphery;GO:0031224//intrinsic component of membrane;GO:0016021//integral component of membrane;GO:0044464//cell part;GO:0005886//plasma membrane;GO:0005623//cell	GO:0001882//nucleoside binding;GO:0032549//ribonucleoside binding;GO:0000166//nucleotide binding;GO:0036094//small molecule binding;GO:0097367//carbohydrate derivative binding;GO:0032559//adenyl ribonucleotide binding;GO:0004672//protein kinase activity;GO:0097159//organic cyclic compound binding;GO:1901265//nucleoside phosphate binding;GO:0035639//purine ribonucleoside triphosphate binding;GO:00…	GO:0036211//protein modification process;GO:0044710//single-organism metabolic process;GO:0065008//regulation of biological quality;GO:0044238//primary metabolic process;GO:0035383//thioester metabolic process;GO:0050793//regulation of developmental process;GO:0044283//small molecule biosynthetic process;GO:0022622//root system development;GO:0044765//single-organism transport;GO:0006810//transpo…
OS01G0608000	0.28	0.946667	1.75743	0.00383978	0.0140304	yes	-	-	-	-	-	-	-	-
OS01G0608101	0.176667	0.606667	1.77987	0.00525102	0.0184147	yes	-	-	-	-	-	-	-	-
OS01G0608900	0.06	0.61	3.34577	7.33829e-07	5.57251e-06	yes	-	-	-	-	-	-	-	-
OS01G0611300	0.001	0.826667	9.69116	1.35038e-05	8.41213e-05	yes	-	-	-	-	-	-	-	-
OS01G0612500	1.06333	4.09667	1.94586	4.75228e-12	6.55983e-11	yes	-	Lysophospholipase 2-like; Os01g0612500 protein; cDNA clone:J023004J23, full insert sequence [Source:UniProtKB/TrEMBL;Acc:Q5ZBI5]	-	-	-	-	GO:0003824//catalytic activity;GO:0016787//hydrolase activity	-
OS01G0615050	2.37333	0.403333	-2.55687	2.47657e-05	0.000146608	yes	-	Os01g0615050 protein [Source:UniProtKB/TrEMBL;Acc:C7IX78]	-	-	-	-	GO:0098772//molecular function regulator;GO:0061135//endopeptidase regulator activity;GO:0004857//enzyme inhibitor activity;GO:0030234//enzyme regulator activity;GO:0004866//endopeptidase inhibitor activity;GO:0061134//peptidase regulator activity;GO:0030414//peptidase inhibitor activity;GO:0004867//serine-type endopeptidase inhibitor activity	GO:0050896//response to stimulus;GO:0009611//response to wounding;GO:0006950//response to stress
OS01G0615100	3.52	0.66	-2.41504	1.07367e-05	6.79674e-05	yes	-	Os01g0615100 protein; Protease inhibitor-like; Subitilisin-chymotrypsin inhibitor; Uncharacterized protein; cDNA clone:001-103-H12, full insert sequence [Source:UniProtKB/TrEMBL;Acc:Q5ZDX2]	-	-	-	-	GO:0004857//enzyme inhibitor activity;GO:0016787//hydrolase activity;GO:0004867//serine-type endopeptidase inhibitor activity;GO:0061135//endopeptidase regulator activity;GO:0030414//peptidase inhibitor activity;GO:0003824//catalytic activity;GO:0004866//endopeptidase inhibitor activity;GO:0061134//peptidase regulator activity;GO:0008233//peptidase activity;GO:0030234//enzyme regulator activity;G…	GO:0043170//macromolecule metabolic process;GO:0006508//proteolysis;GO:0006950//response to stress;GO:0019538//protein metabolic process;GO:0009611//response to wounding;GO:0071704//organic substance metabolic process;GO:0008152//metabolic process;GO:0050896//response to stimulus;GO:0044238//primary metabolic process
OS01G0617200	1.63333	3.50667	1.10228	1.65132e-05	0.000101098	yes	-	-	-	-	-	-	-	-
OS01G0617650	0.001	0.966667	9.91687	3.90344e-08	3.56393e-07	yes	-	-	-	-	-	-	-	-
OS01G0618000	0.426667	1.83333	2.10329	0.000191613	0.00095681	yes	-	Os01g0618000 protein; Putative uncharacterized protein P0686E09.33; cDNA clone:002-113-H01, full insert sequence [Source:UniProtKB/TrEMBL;Acc:Q5ZDI4]	-	-	-	-	GO:0005488//binding;GO:1901363//heterocyclic compound binding;GO:0016788//hydrolase activity, acting on ester bonds;GO:0004518//nuclease activity;GO:0016787//hydrolase activity;GO:0003676//nucleic acid binding;GO:0003824//catalytic activity;GO:0004527//exonuclease activity;GO:0097159//organic cyclic compound binding	-
OS01G0618300	0.133333	0.0133333	-3.32193	0.00909737	0.029551	yes	-	Os01g0618300 protein [Source:UniProtKB/TrEMBL;Acc:C7IXA6]	-	-	-	-	GO:0005488//binding	-
OS01G0618900	8.48	20.5767	1.27887	1.74698e-18	3.9085e-17	yes	-	Polygalacturonase-like [Source:UniProtKB/TrEMBL;Acc:Q5ZBG3]	-	-	-	GO:0005576//extracellular region	GO:0016798//hydrolase activity, acting on glycosyl bonds;GO:0003824//catalytic activity;GO:0004650//polygalacturonase activity;GO:0016787//hydrolase activity;GO:0004553//hydrolase activity, hydrolyzing O-glycosyl compounds	GO:0008152//metabolic process;GO:0071840//cellular component organization or biogenesis;GO:0045229//external encapsulating structure organization;GO:0009987//cellular process;GO:0005975//carbohydrate metabolic process;GO:0071554//cell wall organization or biogenesis;GO:0071704//organic substance metabolic process;GO:0016043//cellular component organization;GO:0044238//primary metabolic process;GO…
OS01G0619900	0.316667	1.22	1.94584	0.000898656	0.003871	yes	-	-	-	-	-	-	-	-
OS01G0621500	8.53667	2.33	-1.87334	2.05528e-05	0.000123656	yes	-	-	-	-	-	-	-	-
OS01G0621600	2.06	0.623333	-1.72457	2.12903e-11	2.75818e-10	yes	-	Os01g0621600 protein; Phytochrome / protein kinase-like; Uncharacterized protein [Source:UniProtKB/TrEMBL;Acc:Q9AXB6]	-	-	-	-	GO:0030554//adenyl nucleotide binding;GO:1901265//nucleoside phosphate binding;GO:0005524//ATP binding;GO:0032550//purine ribonucleoside binding;GO:0032553//ribonucleotide binding;GO:0001882//nucleoside binding;GO:0043167//ion binding;GO:0036094//small molecule binding;GO:0017076//purine nucleotide binding;GO:0035639//purine ribonucleoside triphosphate binding;GO:0016772//transferase activity, tr…	GO:0043170//macromolecule metabolic process;GO:0009987//cellular process;GO:0006468//protein phosphorylation;GO:0016310//phosphorylation;GO:0008152//metabolic process;GO:0006464//cellular protein modification process;GO:0043412//macromolecule modification;GO:0044260//cellular macromolecule metabolic process;GO:0036211//protein modification process;GO:0019538//protein metabolic process;GO:0044238/…
OS01G0622500	0.0533333	1.49	4.80413	9.72823e-42	6.65968e-40	yes	-	-	-	-	-	-	-	-
OS01G0622800	0.001	3.02	11.5603	2.2874e-14	3.80892e-13	yes	-	-	-	-	-	-	-	-
OS01G0622901	0.001	1.87667	10.874	9.42636e-08	8.19099e-07	yes	-	-	-	-	-	-	-	-
OS01G0623500	35.8033	106.333	1.57043	3.35645e-47	2.74321e-45	yes	-	Cell division cycle gene CDC48-like; Os01g0623500 protein; Uncharacterized protein [Source:UniProtKB/TrEMBL;Acc:Q9AX97]	-	-	-	-	GO:0016818//hydrolase activity, acting on acid anhydrides, in phosphorus-containing anhydrides;GO:0032549//ribonucleoside binding;GO:0016787//hydrolase activity;GO:0032555//purine ribonucleotide binding;GO:0032553//ribonucleotide binding;GO:0030554//adenyl nucleotide binding;GO:1901363//heterocyclic compound binding;GO:0005524//ATP binding;GO:0017111//nucleoside-triphosphatase activity;GO:0035639…	GO:0044763//single-organism cellular process;GO:0044699//single-organism process;GO:0009987//cellular process;GO:0051301//cell division
OS01G0623550	17.2933	46.2133	1.41809	9.91509e-43	7.01236e-41	yes	-	-	-	-	-	-	-	-
OS01G0623750	0.453333	0.0433333	-3.38702	0.0163232	0.0487429	yes	-	-	-	-	-	-	-	-
OS01G0627600	0.856667	0.001	-9.74259	3.16937e-11	4.04381e-10	yes	-	-	-	-	-	-	GO:0005488//binding;GO:0003824//catalytic activity;GO:1901363//heterocyclic compound binding;GO:0046914//transition metal ion binding;GO:0005506//iron ion binding;GO:0046906//tetrapyrrole binding;GO:0043169//cation binding;GO:0046872//metal ion binding;GO:0016705//oxidoreductase activity, acting on paired donors, with incorporation or reduction of molecular oxygen;GO:0043167//ion binding;GO:00164…	GO:0055114//oxidation-reduction process;GO:0008152//metabolic process;GO:0044710//single-organism metabolic process;GO:0044699//single-organism process
OS01G0627701	0.403333	0.0366667	-3.45943	0.000402221	0.00186543	yes	-	-	-	-	-	-	-	-
OS01G0627900	0.876667	0.216667	-2.01655	6.16088e-05	0.00034049	yes	-	-	-	-	-	-	GO:1901363//heterocyclic compound binding;GO:0043169//cation binding;GO:0043167//ion binding;GO:0005506//iron ion binding;GO:0046906//tetrapyrrole binding;GO:0020037//heme binding;GO:0005488//binding;GO:0046914//transition metal ion binding;GO:0016705//oxidoreductase activity, acting on paired donors, with incorporation or reduction of molecular oxygen;GO:0003824//catalytic activity;GO:0016491//o…	GO:0044699//single-organism process;GO:0055114//oxidation-reduction process;GO:0044710//single-organism metabolic process;GO:0008152//metabolic process
OS01G0628700	1.68	4.05667	1.27183	8.67524e-08	7.57322e-07	yes	-	cDNA, clone: J100002I07, full insert sequence [Source:UniProtKB/TrEMBL;Acc:B7F9W3]	-	-	-	GO:0043227//membrane-bounded organelle;GO:0005783//endoplasmic reticulum;GO:0043226//organelle;GO:0012505//endomembrane system;GO:0044424//intracellular part;GO:0044464//cell part;GO:0044444//cytoplasmic part;GO:0043229//intracellular organelle;GO:0043231//intracellular membrane-bounded organelle;GO:0005623//cell;GO:0005737//cytoplasm;GO:0005622//intracellular	GO:0097159//organic cyclic compound binding;GO:0005506//iron ion binding;GO:0016705//oxidoreductase activity, acting on paired donors, with incorporation or reduction of molecular oxygen;GO:0043167//ion binding;GO:0005488//binding;GO:0003824//catalytic activity;GO:0046906//tetrapyrrole binding;GO:1901363//heterocyclic compound binding;GO:0046914//transition metal ion binding;GO:0004497//monooxyge…	GO:0008152//metabolic process;GO:0055114//oxidation-reduction process;GO:0044699//single-organism process;GO:0044710//single-organism metabolic process
OS01G0628900	2.68667	1.23333	-1.12325	0.000231884	0.00113717	yes	-	Os01g0628900 protein; Uncharacterized protein [Source:UniProtKB/TrEMBL;Acc:Q0JL26]	-	-	-	GO:0043227//membrane-bounded organelle;GO:0005622//intracellular;GO:0005783//endoplasmic reticulum;GO:0044444//cytoplasmic part;GO:0043226//organelle;GO:0005737//cytoplasm;GO:0044424//intracellular part;GO:0044464//cell part;GO:0043231//intracellular membrane-bounded organelle;GO:0043229//intracellular organelle;GO:0005623//cell;GO:0012505//endomembrane system	GO:0043167//ion binding;GO:0046914//transition metal ion binding;GO:0003824//catalytic activity;GO:0005506//iron ion binding;GO:0020037//heme binding;GO:0046872//metal ion binding;GO:1901363//heterocyclic compound binding;GO:0005488//binding;GO:0043169//cation binding;GO:0009055//electron carrier activity;GO:0097159//organic cyclic compound binding;GO:0046906//tetrapyrrole binding;GO:0016491//oxi…	GO:0008152//metabolic process;GO:0044710//single-organism metabolic process;GO:0055114//oxidation-reduction process;GO:0044699//single-organism process
OS01G0628950	1.38333	0.473333	-1.54722	0.000334371	0.00158259	yes	-	-	-	-	-	-	-	-
OS01G0629000	0.73	0.001	-9.51175	0.00617286	0.0211968	yes	-	-	-	-	-	-	-	-
OS01G0631200	1.45	0.366667	-1.98351	1.64324e-05	0.000100643	yes	-	Os01g0631200 protein [Source:UniProtKB/TrEMBL;Acc:Q0JL19]	-	-	-	GO:0044444//cytoplasmic part;GO:0044424//intracellular part;GO:0043226//organelle;GO:0043231//intracellular membrane-bounded organelle;GO:0005622//intracellular;GO:0005623//cell;GO:0005737//cytoplasm;GO:0043227//membrane-bounded organelle;GO:0043229//intracellular organelle;GO:0044464//cell part;GO:0009507//chloroplast;GO:0009536//plastid	GO:0008169//C-methyltransferase activity;GO:0016741//transferase activity, transferring one-carbon groups;GO:0043115//precorrin-2 dehydrogenase activity;GO:0008168//methyltransferase activity;GO:0008757//S-adenosylmethionine-dependent methyltransferase activity;GO:0016491//oxidoreductase activity;GO:0016627//oxidoreductase activity, acting on the CH-CH group of donors;GO:0016628//oxidoreductase a…	GO:1901362//organic cyclic compound biosynthetic process;GO:0044237//cellular metabolic process;GO:0046148//pigment biosynthetic process;GO:0034641//cellular nitrogen compound metabolic process;GO:0019752//carboxylic acid metabolic process;GO:0042168//heme metabolic process;GO:0009066//aspartate family amino acid metabolic process;GO:0006520//cellular amino acid metabolic process;GO:0051188//cofa…
OS01G0631400	2.05667	7.14	1.79562	4.10823e-16	7.77433e-15	yes	-	Os01g0631400 protein [Source:UniProtKB/TrEMBL;Acc:Q0JL18]	Metabolism	Lipid metabolism	ko00564//Glycerophospholipid metabolism;ko00561//Glycerolipid metabolism	-	GO:0016740//transferase activity;GO:0003824//catalytic activity;GO:0016746//transferase activity, transferring acyl groups;GO:0090447//glycerol-3-phosphate 2-O-acyltransferase activity;GO:0016747//transferase activity, transferring acyl groups other than amino-acyl groups;GO:0008374//O-acyltransferase activity	GO:0048869//cellular developmental process;GO:0051704//multi-organism process;GO:0044255//cellular lipid metabolic process;GO:0009555//pollen development;GO:0044707//single-multicellular organism process;GO:0022412//cellular process involved in reproduction in multicellular organism;GO:0006650//glycerophospholipid metabolic process;GO:0048229//gametophyte development;GO:0071704//organic substance…
OS01G0632100	0.22	0.666667	1.59946	0.00460088	0.0164073	yes	-	-	-	-	-	-	-	-
OS01G0633500	1.23667	0.16	-2.95031	9.57115e-06	6.11081e-05	yes	-	Putative dihydrokaempferol 4-reductase [Source:UniProtKB/TrEMBL;Acc:Q5VNT1]	-	-	-	GO:0042175//nuclear outer membrane-endoplasmic reticulum membrane network;GO:0044432//endoplasmic reticulum part;GO:0043226//organelle;GO:0043227//membrane-bounded organelle;GO:0042406//extrinsic component of endoplasmic reticulum membrane;GO:0044446//intracellular organelle part;GO:0044464//cell part;GO:0016020//membrane;GO:0044425//membrane part;GO:0031312//extrinsic component of organelle memb…	GO:0005488//binding;GO:0050662//coenzyme binding;GO:0005515//protein binding;GO:0048037//cofactor binding;GO:0003824//catalytic activity	GO:0009987//cellular process;GO:0010033//response to organic substance;GO:0050896//response to stimulus;GO:0009628//response to abiotic stimulus;GO:0034285//response to disaccharide;GO:0009314//response to radiation;GO:0009744//response to sucrose;GO:0009411//response to UV;GO:0008152//metabolic process;GO:0010224//response to UV-B;GO:0044237//cellular metabolic process;GO:0009743//response to ca…
OS01G0636400	1.09333	2.52333	1.2066	0.000519838	0.00235567	yes	-	Hydrolase-like; cDNA, clone: J065021L21, full insert sequence [Source:UniProtKB/TrEMBL;Acc:Q5VNP5]	-	-	-	-	GO:0016787//hydrolase activity;GO:0003824//catalytic activity	GO:0008152//metabolic process
OS01G0637300	2.26333	0.001	-11.1442	2.81005e-28	1.10736e-26	yes	-	-	-	-	-	-	-	-
OS01G0638600	1.29	0.443333	-1.54091	0.000746863	0.00328185	yes	-	Glucosyltransferase IS10a-like; Os01g0638600 protein; Uncharacterized protein [Source:UniProtKB/TrEMBL;Acc:Q94CY6]	-	-	-	-	GO:0003824//catalytic activity;GO:0016757//transferase activity, transferring glycosyl groups;GO:0016758//transferase activity, transferring hexosyl groups;GO:0016740//transferase activity	GO:0008152//metabolic process
OS01G0640100	0.0466667	0.336667	2.85086	0.00693209	0.0234124	yes	-	-	-	-	-	-	-	-
OS01G0641800	1.59	0.693333	-1.19741	0.00066383	0.00294608	yes	-	Os01g0641800 protein [Source:UniProtKB/TrEMBL;Acc:Q0JKX7]	-	-	-	-	GO:0017111//nucleoside-triphosphatase activity;GO:0016462//pyrophosphatase activity;GO:0032559//adenyl ribonucleotide binding;GO:0005524//ATP binding;GO:0016817//hydrolase activity, acting on acid anhydrides;GO:0097367//carbohydrate derivative binding;GO:0030554//adenyl nucleotide binding;GO:0016787//hydrolase activity;GO:0043168//anion binding;GO:0003824//catalytic activity;GO:1901265//nucleosid…	-
OS01G0644200	9.51667	2.57333	-1.88682	1.02251e-11	1.36667e-10	yes	-	-	-	-	-	-	-	-
OS01G0647850	0.0266667	1.89333	6.14975	5.84324e-33	2.7858e-31	yes	-	-	-	-	-	-	-	-
OS01G0654450	51.5867	25.76	-1.00187	4.3452e-09	4.45477e-08	yes	-	-	-	-	-	-	-	-
OS01G0656200	17.41	7.21667	-1.27051	8.12732e-21	2.11521e-19	yes	-	Probable protein phosphatase 2C 8 [Source:UniProtKB/Swiss-Prot;Acc:Q5SN75]	Environmental Information Processing	Signal transduction	ko04075//Plant hormone signal transduction	-	GO:0016788//hydrolase activity, acting on ester bonds;GO:0046872//metal ion binding;GO:0016787//hydrolase activity;GO:0016791//phosphatase activity;GO:0003824//catalytic activity;GO:0004722//protein serine/threonine phosphatase activity;GO:0005488//binding;GO:0043169//cation binding;GO:0042578//phosphoric ester hydrolase activity;GO:0043167//ion binding;GO:0004721//phosphoprotein phosphatase acti…	GO:0008152//metabolic process;GO:0036211//protein modification process;GO:0009987//cellular process;GO:0006464//cellular protein modification process;GO:0044237//cellular metabolic process;GO:0006793//phosphorus metabolic process;GO:0043170//macromolecule metabolic process;GO:0006470//protein dephosphorylation;GO:0019538//protein metabolic process;GO:0044267//cellular protein metabolic process;GO…
OS01G0658300	4.18	1.12667	-1.89144	4.62619e-09	4.7211e-08	yes	-	-	-	-	-	-	-	-
OS01G0658900	30.08	9.55333	-1.65473	3.47392e-47	2.832e-45	yes	-	G-box binding protein; Os01g0658900 protein; Uncharacterized protein [Source:UniProtKB/TrEMBL;Acc:Q7E0Y1]	-	-	-	GO:0005634//nucleus;GO:0044424//intracellular part;GO:0043227//membrane-bounded organelle;GO:0044464//cell part;GO:0043229//intracellular organelle;GO:0043226//organelle;GO:0005623//cell;GO:0005622//intracellular;GO:0043231//intracellular membrane-bounded organelle	GO:1901363//heterocyclic compound binding;GO:0003700//sequence-specific DNA binding transcription factor activity;GO:0001071//nucleic acid binding transcription factor activity;GO:0043565//sequence-specific DNA binding;GO:0003676//nucleic acid binding;GO:0097159//organic cyclic compound binding;GO:0005488//binding;GO:0003677//DNA binding	GO:0044271//cellular nitrogen compound biosynthetic process;GO:0019222//regulation of metabolic process;GO:0090304//nucleic acid metabolic process;GO:0019438//aromatic compound biosynthetic process;GO:0018130//heterocycle biosynthetic process;GO:0044249//cellular biosynthetic process;GO:0044238//primary metabolic process;GO:0050794//regulation of cellular process;GO:0044260//cellular macromolecul…
OS01G0660550	0.353333	1.17	1.72741	0.000380697	0.00177537	yes	-	-	-	-	-	-	-	-
OS01G0660800	0.08	0.77	3.26679	0.00108838	0.00460263	yes	-	Os01g0660800 protein; Putative uncharacterized protein P0445H04.31; Putative uncharacterized protein P0671D01.6 [Source:UniProtKB/TrEMBL;Acc:Q5SMR6]	-	-	-	-	GO:0003824//catalytic activity;GO:1901363//heterocyclic compound binding;GO:0016787//hydrolase activity;GO:0003676//nucleic acid binding;GO:0004518//nuclease activity;GO:0005488//binding;GO:0004527//exonuclease activity;GO:0016788//hydrolase activity, acting on ester bonds;GO:0097159//organic cyclic compound binding;GO:0008408//3'-5' exonuclease activity	GO:0046483//heterocycle metabolic process;GO:0006807//nitrogen compound metabolic process;GO:0044237//cellular metabolic process;GO:0006725//cellular aromatic compound metabolic process;GO:1901360//organic cyclic compound metabolic process;GO:0034641//cellular nitrogen compound metabolic process;GO:0006139//nucleobase-containing compound metabolic process;GO:0044238//primary metabolic process;GO:…
OS01G0662700	2.01333	0.4	-2.33151	1.53829e-09	1.66218e-08	yes	-	enoyl-CoA hydratase/isomerase D [Source:Projected from Arabidopsis thaliana (AT1G60550) TAIR;Acc:AT1G60550]	Metabolism	Metabolism of cofactors and vitamins	ko00130//Ubiquinone and other terpenoid-quinone biosynthesis	-	GO:0016829//lyase activity;GO:0003824//catalytic activity;GO:0008935//1,4-dihydroxy-2-naphthoyl-CoA synthase activity;GO:0016833//oxo-acid-lyase activity;GO:0016830//carbon-carbon lyase activity	GO:0008152//metabolic process;GO:0044763//single-organism cellular process;GO:0042180//cellular ketone metabolic process;GO:0051188//cofactor biosynthetic process;GO:0044711//single-organism biosynthetic process;GO:0044283//small molecule biosynthetic process;GO:0044249//cellular biosynthetic process;GO:0009108//coenzyme biosynthetic process;GO:0006732//coenzyme metabolic process;GO:0044237//cell…
OS01G0664200	17.0467	8.30667	-1.03715	9.04135e-15	1.55068e-13	yes	-	Os01g0664200 protein; S-receptor kinase homolog-like; Uncharacterized protein; cDNA clone:J013160C18, full insert sequence [Source:UniProtKB/TrEMBL;Acc:Q94E23]	-	-	-	-	GO:0004672//protein kinase activity;GO:0016740//transferase activity;GO:0032559//adenyl ribonucleotide binding;GO:0097367//carbohydrate derivative binding;GO:0032549//ribonucleoside binding;GO:0005488//binding;GO:0030554//adenyl nucleotide binding;GO:0005524//ATP binding;GO:0000166//nucleotide binding;GO:1901363//heterocyclic compound binding;GO:0003824//catalytic activity;GO:0016772//transferase…	GO:0036211//protein modification process;GO:0043170//macromolecule metabolic process;GO:0043412//macromolecule modification;GO:0044260//cellular macromolecule metabolic process;GO:0008152//metabolic process;GO:0006464//cellular protein modification process;GO:0019538//protein metabolic process;GO:0006796//phosphate-containing compound metabolic process;GO:0009987//cellular process;GO:0044238//pri…
OS01G0667700	99.39	40.7233	-1.28725	2.05964e-58	2.22178e-56	yes	-	C-terminal zinc-finger-like; Os01g0667700 protein; Uncharacterized protein; cDNA clone:J023001G18, full insert sequence [Source:UniProtKB/TrEMBL;Acc:Q5QLR5]	-	-	-	-	GO:0005488//binding;GO:0046914//transition metal ion binding;GO:0005515//protein binding;GO:0008270//zinc ion binding;GO:0043169//cation binding;GO:0043167//ion binding;GO:0046872//metal ion binding	-
OS01G0668100	2.10667	5.80667	1.46275	2.67024e-07	2.168e-06	yes	-	-	-	-	-	-	-	-
OS01G0670100	0.27	0.07	-1.94753	0.0102605	0.0327938	yes	-	Serine/threonine-protein kinase [Source:UniProtKB/TrEMBL;Acc:Q0JKJ3]	-	-	-	-	GO:0016773//phosphotransferase activity, alcohol group as acceptor;GO:0097367//carbohydrate derivative binding;GO:0097159//organic cyclic compound binding;GO:0017076//purine nucleotide binding;GO:0000166//nucleotide binding;GO:0043167//ion binding;GO:0003824//catalytic activity;GO:0016740//transferase activity;GO:0043168//anion binding;GO:0032555//purine ribonucleotide binding;GO:0005488//binding…	GO:0006464//cellular protein modification process;GO:0016310//phosphorylation;GO:0044706//multi-multicellular organism process;GO:0009875//pollen-pistil interaction;GO:0032501//multicellular organismal process;GO:0051704//multi-organism process;GO:0008152//metabolic process;GO:0044238//primary metabolic process;GO:0009856//pollination;GO:0007154//cell communication;GO:0009987//cellular process;GO…
OS01G0670500	0.146667	2.04333	3.80031	1.4117e-16	2.76624e-15	yes	-	-	-	-	-	-	-	-
OS01G0674150	0.001	4.52	12.1421	6.74627e-26	2.31658e-24	yes	-	-	-	-	-	-	-	-
OS01G0677900	0.21	0.0133333	-3.97728	0.000963435	0.00412103	yes	-	-	-	-	-	-	-	-
OS01G0678100	0.0866667	0.616667	2.83094	1.09015e-07	9.38123e-07	yes	-	-	-	-	-	-	-	-
OS01G0678700	1.16	2.74	1.24005	0.000119659	0.000621133	yes	-	DP protein; Os01g0678700 protein; Putative DP protein [Source:UniProtKB/TrEMBL;Acc:Q84VF4]	-	-	-	GO:0005667//transcription factor complex;GO:0032991//macromolecular complex;GO:0043227//membrane-bounded organelle;GO:0005634//nucleus;GO:0043226//organelle;GO:0043231//intracellular membrane-bounded organelle;GO:0044464//cell part;GO:0005622//intracellular;GO:0005623//cell;GO:0044424//intracellular part;GO:0043234//protein complex;GO:0043229//intracellular organelle	GO:0097159//organic cyclic compound binding;GO:0005515//protein binding;GO:0003700//sequence-specific DNA binding transcription factor activity;GO:0001071//nucleic acid binding transcription factor activity;GO:1901363//heterocyclic compound binding;GO:0003676//nucleic acid binding;GO:0003677//DNA binding;GO:0005488//binding	GO:0090626//plant epidermis morphogenesis;GO:0090558//plant epidermis development;GO:0044260//cellular macromolecule metabolic process;GO:0006725//cellular aromatic compound metabolic process;GO:0007049//cell cycle;GO:0071840//cellular component organization or biogenesis;GO:0044763//single-organism cellular process;GO:0044710//single-organism metabolic process;GO:0010090//trichome morphogenesis;…
OS01G0679600	12.6367	5.42333	-1.22036	5.39928e-09	5.46892e-08	yes	-	Os01g0679600 protein; Putative uncharacterized protein B1144G04.39-1 [Source:UniProtKB/TrEMBL;Acc:Q5QM86]	-	-	-	GO:0005623//cell;GO:0005622//intracellular;GO:0005829//cytosol;GO:0044464//cell part;GO:0044444//cytoplasmic part;GO:0044424//intracellular part;GO:0005737//cytoplasm	GO:0003674//molecular_function	GO:0008150//biological_process
OS01G0681100	1.07667	2.65333	1.30123	1.26185e-09	1.37742e-08	yes	-	-	-	-	-	-	GO:0097367//carbohydrate derivative binding;GO:0032561//guanyl ribonucleotide binding;GO:0016818//hydrolase activity, acting on acid anhydrides, in phosphorus-containing anhydrides;GO:0097159//organic cyclic compound binding;GO:0003924//GTPase activity;GO:0003824//catalytic activity;GO:0032550//purine ribonucleoside binding;GO:0032549//ribonucleoside binding;GO:0035639//purine ribonucleoside trip…	-
OS01G0681200	12.5033	4.95667	-1.33487	8.82628e-25	2.87083e-23	yes	-	Os01g0681200 protein; Uncharacterized protein [Source:UniProtKB/TrEMBL;Acc:Q0JKD5]	Cellular Processes;Metabolism	Global and Overview;Transport and catabolism;Lipid metabolism	ko04146//Peroxisome;ko01212//Fatty acid metabolism;ko00071//Fatty acid degradation;ko00061//Fatty acid biosynthesis	GO:0016020//membrane;GO:0005623//cell;GO:0044464//cell part;GO:0071944//cell periphery;GO:0005886//plasma membrane	GO:0003824//catalytic activity	GO:0008152//metabolic process
OS01G0683400	0.716667	1.53333	1.0973	0.000845534	0.00367262	yes	ORC4	Origin of replication complex subunit 4 [Source:UniProtKB/Swiss-Prot;Acc:Q5N8Q4]	-	-	-	GO:0005694//chromosome;GO:0043229//intracellular organelle;GO:0043228//non-membrane-bounded organelle;GO:0044427//chromosomal part;GO:0044446//intracellular organelle part;GO:0044424//intracellular part;GO:0043231//intracellular membrane-bounded organelle;GO:0044422//organelle part;GO:0000808//origin recognition complex;GO:0043226//organelle;GO:0005622//intracellular;GO:0032991//macromolecular co…	GO:0032550//purine ribonucleoside binding;GO:1901363//heterocyclic compound binding;GO:0035639//purine ribonucleoside triphosphate binding;GO:0043167//ion binding;GO:0036094//small molecule binding;GO:0017076//purine nucleotide binding;GO:0043168//anion binding;GO:0005515//protein binding;GO:0001882//nucleoside binding;GO:0032549//ribonucleoside binding;GO:0032559//adenyl ribonucleotide binding;G…	GO:0010033//response to organic substance;GO:0044249//cellular biosynthetic process;GO:1901700//response to oxygen-containing compound;GO:1901576//organic substance biosynthetic process;GO:0071704//organic substance metabolic process;GO:0090304//nucleic acid metabolic process;GO:0009987//cellular process;GO:0044237//cellular metabolic process;GO:0009743//response to carbohydrate;GO:0006260//DNA r…
OS01G0684800	4.43667	0.493333	-3.16884	2.27397e-30	9.73978e-29	yes	-	Os01g0684800 protein; Protein prenyltransferase alpha subunit-like; cDNA clone:J033046F01, full insert sequence [Source:UniProtKB/TrEMBL;Acc:Q5N7N2]	-	-	-	-	GO:0016740//transferase activity;GO:0004659//prenyltransferase activity;GO:0016765//transferase activity, transferring alkyl or aryl (other than methyl) groups;GO:0003824//catalytic activity;GO:0008318//protein prenyltransferase activity	GO:0044237//cellular metabolic process;GO:0019538//protein metabolic process;GO:0071704//organic substance metabolic process;GO:0044267//cellular protein metabolic process;GO:0009987//cellular process;GO:0018342//protein prenylation;GO:0097354//prenylation;GO:0044238//primary metabolic process;GO:0036211//protein modification process;GO:0044260//cellular macromolecule metabolic process;GO:0043412…
OS01G0684900	4.52333	1.47667	-1.61504	4.14391e-16	7.8326e-15	yes	-	MATE efflux protein-like; Os01g0684900 protein; Uncharacterized protein; cDNA clone:J033082B20, full insert sequence [Source:UniProtKB/TrEMBL;Acc:Q5N7N1]	-	-	-	GO:0031224//intrinsic component of membrane;GO:0016020//membrane;GO:0016021//integral component of membrane;GO:0044425//membrane part	GO:0090484//drug transporter activity;GO:0022857//transmembrane transporter activity;GO:0015238//drug transmembrane transporter activity;GO:0015297//antiporter activity;GO:0015291//secondary active transmembrane transporter activity;GO:0005215//transporter activity;GO:0022804//active transmembrane transporter activity	GO:0042221//response to chemical;GO:0055085//transmembrane transport;GO:0051234//establishment of localization;GO:0044763//single-organism cellular process;GO:0051179//localization;GO:1902578//single-organism localization;GO:0006810//transport;GO:0006855//drug transmembrane transport;GO:0044765//single-organism transport;GO:0015893//drug transport;GO:0042493//response to drug;GO:0044699//single-o…
OS01G0685100	0.0333333	3.60333	6.75622	2.31571e-26	8.19788e-25	yes	-	-	-	-	-	-	-	-
OS01G0686100	0.04	5.57333	7.1224	5.55979e-86	1.10303e-83	yes	-	-	-	-	-	-	-	-
OS01G0687800	7.73667	2.72667	-1.50457	4.64191e-20	1.15643e-18	yes	-	FAD binding domain containing protein-like; Os01g0687800 protein [Source:UniProtKB/TrEMBL;Acc:Q8S9W7]	-	-	-	GO:0016020//membrane	GO:0008762//UDP-N-acetylmuramate dehydrogenase activity;GO:0016614//oxidoreductase activity, acting on CH-OH group of donors;GO:0097159//organic cyclic compound binding;GO:0048037//cofactor binding;GO:0005488//binding;GO:1901265//nucleoside phosphate binding;GO:0016616//oxidoreductase activity, acting on the CH-OH group of donors, NAD or NADP as acceptor;GO:0003824//catalytic activity;GO:0043168/…	GO:0044283//small molecule biosynthetic process;GO:0019852//L-ascorbic acid metabolic process;GO:0046394//carboxylic acid biosynthetic process;GO:0008152//metabolic process;GO:0044249//cellular biosynthetic process;GO:0006766//vitamin metabolic process;GO:0009110//vitamin biosynthetic process;GO:0044723//single-organism carbohydrate metabolic process;GO:0071704//organic substance metabolic proces…
OS01G0688000	0.001	1.10333	10.1077	5.03296e-08	4.51923e-07	yes	-	-	-	-	-	-	-	-
OS01G0689900	11.0567	32.39	1.55063	1.74923e-08	1.66841e-07	yes	-	Receptor-like protein kinase-like; cDNA clone:002-114-G02, full insert sequence [Source:UniProtKB/TrEMBL;Acc:Q5N7Q6]	-	-	-	-	GO:0032553//ribonucleotide binding;GO:0043167//ion binding;GO:0030247//polysaccharide binding;GO:0097159//organic cyclic compound binding;GO:1901265//nucleoside phosphate binding;GO:0016740//transferase activity;GO:0004674//protein serine/threonine kinase activity;GO:0030554//adenyl nucleotide binding;GO:0032549//ribonucleoside binding;GO:0016772//transferase activity, transferring phosphorus-con…	GO:0019538//protein metabolic process;GO:0016310//phosphorylation;GO:0048583//regulation of response to stimulus;GO:0065007//biological regulation;GO:0006793//phosphorus metabolic process;GO:0006796//phosphate-containing compound metabolic process;GO:0010646//regulation of cell communication;GO:0023051//regulation of signaling;GO:0044267//cellular protein metabolic process;GO:0043412//macromolecu…
OS01G0690200	4.15333	1.79667	-1.20895	0.000132824	0.000683493	yes	-	Putative uncharacterized protein P0034C09.3 [Source:UniProtKB/TrEMBL;Acc:Q8S008]	-	-	-	-	GO:0030246//carbohydrate binding;GO:0005488//binding;GO:0001871//pattern binding;GO:0030247//polysaccharide binding	-
OS01G0693300	2.28667	0.65	-1.81473	1.13772e-09	1.24574e-08	yes	-	Acid phosphatase ACP2; Os01g0693300 protein; Phosphatidic acid phosphatase beta-like; cDNA clone:J033030N09, full insert sequence [Source:UniProtKB/TrEMBL;Acc:Q5N7Q9]	-	-	-	GO:0016020//membrane	GO:0003824//catalytic activity	GO:0008152//metabolic process
OS01G0693466	1.28	0.001	-10.3219	0.000232011	0.00113761	yes	-	-	-	-	-	-	-	-
OS01G0694050	0.29	0.996667	1.78106	8.34947e-06	5.38989e-05	yes	-	-	-	-	-	-	-	-
OS01G0694100	0.283333	1.16	2.03355	2.76609e-08	2.58367e-07	yes	-	Uncharacterized protein [Source:UniProtKB/TrEMBL;Acc:B9EYY3]	-	-	-	GO:0016020//membrane;GO:0016021//integral component of membrane;GO:0044425//membrane part;GO:0031224//intrinsic component of membrane	GO:1901265//nucleoside phosphate binding;GO:0005488//binding;GO:0016772//transferase activity, transferring phosphorus-containing groups;GO:0032553//ribonucleotide binding;GO:0005524//ATP binding;GO:0017076//purine nucleotide binding;GO:0097367//carbohydrate derivative binding;GO:0004674//protein serine/threonine kinase activity;GO:0032549//ribonucleoside binding;GO:0001882//nucleoside binding;GO…	GO:0071704//organic substance metabolic process;GO:0043412//macromolecule modification;GO:0036211//protein modification process;GO:0006793//phosphorus metabolic process;GO:0006464//cellular protein modification process;GO:0044267//cellular protein metabolic process;GO:0008152//metabolic process;GO:0016310//phosphorylation;GO:0043170//macromolecule metabolic process;GO:0044260//cellular macromolec…
OS01G0694800	0.543333	2.97333	2.45217	2.01889e-06	1.43928e-05	yes	-	-	-	-	-	-	-	-
OS01G0695100	4.51	2.25	-1.0032	3.57402e-10	4.13672e-09	yes	-	-	-	-	-	-	-	-
OS01G0695200	14.41	3.54	-2.02525	8.56373e-43	6.07002e-41	yes	-	Os01g0695200 protein; Putative uncharacterized protein P0431H09.29 [Source:UniProtKB/TrEMBL;Acc:Q5N9P7]	-	-	-	GO:0016020//membrane	GO:0016757//transferase activity, transferring glycosyl groups;GO:0016740//transferase activity;GO:0003824//catalytic activity;GO:0016758//transferase activity, transferring hexosyl groups;GO:0008194//UDP-glycosyltransferase activity;GO:0008375//acetylglucosaminyltransferase activity	-
OS01G0695300	19.91	8.81667	-1.17519	1.11147e-13	1.76371e-12	yes	-	Os01g0695300 protein; Putative farnesyl-pyrophosphate synthetase fps2 [Source:UniProtKB/TrEMBL;Acc:Q5N9P6]	-	-	-	-	GO:0004337//geranyltranstransferase activity;GO:0004659//prenyltransferase activity;GO:0016740//transferase activity;GO:0004161//dimethylallyltranstransferase activity;GO:0003824//catalytic activity;GO:0016765//transferase activity, transferring alkyl or aryl (other than methyl) groups	GO:0009987//cellular process;GO:0044255//cellular lipid metabolic process;GO:0044763//single-organism cellular process;GO:0009058//biosynthetic process;GO:1901576//organic substance biosynthetic process;GO:0044699//single-organism process;GO:0044238//primary metabolic process;GO:0008299//isoprenoid biosynthetic process;GO:0044710//single-organism metabolic process;GO:0071704//organic substance me…
OS01G0695800	2.41667	1.01	-1.25866	0.00715751	0.0240647	yes	-	Os01g0695800 protein [Source:UniProtKB/TrEMBL;Acc:Q0JK51]	-	-	-	-	GO:0000166//nucleotide binding;GO:1901363//heterocyclic compound binding;GO:0016787//hydrolase activity;GO:0097159//organic cyclic compound binding;GO:0003824//catalytic activity;GO:0043168//anion binding;GO:0032550//purine ribonucleoside binding;GO:0001882//nucleoside binding;GO:1901265//nucleoside phosphate binding;GO:0032553//ribonucleotide binding;GO:0032559//adenyl ribonucleotide binding;GO:…	-
OS01G0696500	0.14	2.07	3.88613	1.22585e-05	7.69772e-05	yes	-	-	-	-	-	-	-	-
OS01G0696800	0.306667	0.0233333	-3.71621	0.0110968	0.0350993	yes	-	Uncharacterized protein [Source:UniProtKB/TrEMBL;Acc:A2ZWV5]	-	-	-	-	GO:0070011//peptidase activity, acting on L-amino acid peptides;GO:0004175//endopeptidase activity;GO:0003824//catalytic activity;GO:0008233//peptidase activity;GO:0004190//aspartic-type endopeptidase activity;GO:0070001//aspartic-type peptidase activity;GO:0016787//hydrolase activity	GO:0071704//organic substance metabolic process;GO:0008152//metabolic process;GO:0043170//macromolecule metabolic process;GO:0019538//protein metabolic process;GO:0044238//primary metabolic process;GO:0006508//proteolysis
OS01G0697100	0.156667	0.826667	2.39961	0.000431126	0.00198597	yes	-	Glucosyltransferase-like; Os01g0697100 protein; Uncharacterized protein; cDNA clone:J023114N14, full insert sequence [Source:UniProtKB/TrEMBL;Acc:Q8LJ11]	-	-	-	-	GO:0016740//transferase activity;GO:0003824//catalytic activity;GO:0016741//transferase activity, transferring one-carbon groups;GO:0008168//methyltransferase activity;GO:0097159//organic cyclic compound binding;GO:1901363//heterocyclic compound binding;GO:0016757//transferase activity, transferring glycosyl groups;GO:0003676//nucleic acid binding;GO:0005488//binding;GO:0016758//transferase activ…	GO:0008152//metabolic process;GO:0032259//methylation
OS01G0698900	0.386667	2.14667	2.47294	1.00043e-07	8.66026e-07	yes	-	-	-	-	-	-	-	-
OS01G0699100	0.886667	0.246667	-1.84583	0.00293519	0.0110916	yes	-	Os01g0699100 protein [Source:UniProtKB/TrEMBL;Acc:Q0JK37]	-	-	-	-	GO:0043167//ion binding;GO:0001882//nucleoside binding;GO:0016773//phosphotransferase activity, alcohol group as acceptor;GO:0005524//ATP binding;GO:0005488//binding;GO:0032555//purine ribonucleotide binding;GO:0000166//nucleotide binding;GO:0003824//catalytic activity;GO:0016772//transferase activity, transferring phosphorus-containing groups;GO:0032550//purine ribonucleoside binding;GO:0001883/…	GO:0044237//cellular metabolic process;GO:0043412//macromolecule modification;GO:0043170//macromolecule metabolic process;GO:0044260//cellular macromolecule metabolic process;GO:0006796//phosphate-containing compound metabolic process;GO:0071704//organic substance metabolic process;GO:0036211//protein modification process;GO:0009987//cellular process;GO:0016310//phosphorylation;GO:0006793//phosph…
OS01G0699450	4.46667	2.17333	-1.03929	0.000190848	0.000953286	yes	-	-	-	-	-	-	-	-
OS01G0699500	5.50333	2.67333	-1.04167	5.05845e-05	0.000283972	yes	-	Os01g0699500 protein [Source:UniProtKB/TrEMBL;Acc:Q0JK35]	-	-	-	-	GO:0016301//kinase activity;GO:0001883//purine nucleoside binding;GO:0016740//transferase activity;GO:0004674//protein serine/threonine kinase activity;GO:0043168//anion binding;GO:0003824//catalytic activity;GO:0030554//adenyl nucleotide binding;GO:0097367//carbohydrate derivative binding;GO:0005488//binding;GO:0036094//small molecule binding;GO:1901363//heterocyclic compound binding;GO:0097159/…	GO:0071704//organic substance metabolic process;GO:0016310//phosphorylation;GO:0043412//macromolecule modification;GO:0006468//protein phosphorylation;GO:0019538//protein metabolic process;GO:0008152//metabolic process;GO:0006464//cellular protein modification process;GO:0044267//cellular protein metabolic process;GO:0044237//cellular metabolic process;GO:0006796//phosphate-containing compound me…
OS01G0702900	0.576667	8.93667	3.95393	5.33178e-56	5.49259e-54	yes	-	Os01g0702900 protein; Uncharacterized protein [Source:UniProtKB/TrEMBL;Acc:Q0JK16]	Genetic Information Processing	Translation	ko03015//mRNA surveillance pathway	GO:0044424//intracellular part;GO:0005622//intracellular;GO:0044464//cell part;GO:0043231//intracellular membrane-bounded organelle;GO:0005623//cell;GO:0043227//membrane-bounded organelle;GO:0043226//organelle;GO:0005634//nucleus;GO:0043229//intracellular organelle	GO:0003824//catalytic activity;GO:0003676//nucleic acid binding;GO:1901363//heterocyclic compound binding;GO:0016772//transferase activity, transferring phosphorus-containing groups;GO:0003723//RNA binding;GO:0004652//polynucleotide adenylyltransferase activity;GO:0016779//nucleotidyltransferase activity;GO:0070566//adenylyltransferase activity;GO:0016740//transferase activity;GO:0097159//organic…	GO:0046483//heterocycle metabolic process;GO:0034641//cellular nitrogen compound metabolic process;GO:0071704//organic substance metabolic process;GO:0008152//metabolic process;GO:0016070//RNA metabolic process;GO:0090304//nucleic acid metabolic process;GO:0044237//cellular metabolic process;GO:0009987//cellular process;GO:0043170//macromolecule metabolic process;GO:0006139//nucleobase-containing…
OS01G0703000	0.001	6.74667	12.72	3.3782e-66	4.26106e-64	yes	-	-	-	-	-	-	-	-
OS01G0704100	3.17333	0.383333	-3.04933	2.90356e-18	6.3628e-17	yes	-	Membrane transporter-like; Os01g0704100 protein [Source:UniProtKB/TrEMBL;Acc:Q5N9S1]	Metabolism	Energy metabolism	ko00910//Nitrogen metabolism	GO:0044425//membrane part;GO:0005623//cell;GO:0016020//membrane;GO:0016021//integral component of membrane;GO:0044464//cell part;GO:0071944//cell periphery;GO:0031224//intrinsic component of membrane;GO:0005886//plasma membrane	GO:0022892//substrate-specific transporter activity;GO:0008509//anion transmembrane transporter activity;GO:0015112//nitrate transmembrane transporter activity;GO:0022857//transmembrane transporter activity;GO:0022891//substrate-specific transmembrane transporter activity;GO:0015103//inorganic anion transmembrane transporter activity;GO:0015075//ion transmembrane transporter activity;GO:0005215//…	GO:0008152//metabolic process;GO:0055085//transmembrane transport;GO:0015706//nitrate transport;GO:0006810//transport;GO:0071705//nitrogen compound transport;GO:0006820//anion transport;GO:0006082//organic acid metabolic process;GO:0043436//oxoacid metabolic process;GO:2001057//reactive nitrogen species metabolic process;GO:0009987//cellular process;GO:0071941//nitrogen cycle metabolic process;GO…
OS01G0704700	1.15	2.73	1.24727	2.31242e-06	1.63112e-05	yes	-	Os01g0704700 protein [Source:UniProtKB/TrEMBL;Acc:C7IWJ0]	-	-	-	GO:0016021//integral component of membrane;GO:0044425//membrane part;GO:0016020//membrane;GO:0031224//intrinsic component of membrane	GO:0022838//substrate-specific channel activity;GO:0005488//binding;GO:1901265//nucleoside phosphate binding;GO:1901363//heterocyclic compound binding;GO:0008308//voltage-gated anion channel activity;GO:0022803//passive transmembrane transporter activity;GO:0030554//adenyl nucleotide binding;GO:0036094//small molecule binding;GO:0008509//anion transmembrane transporter activity;GO:0022892//substr…	GO:0009987//cellular process;GO:0006811//ion transport;GO:0051179//localization;GO:0006810//transport;GO:0055085//transmembrane transport;GO:0006821//chloride transport;GO:0008152//metabolic process;GO:1902578//single-organism localization;GO:0051234//establishment of localization;GO:0044765//single-organism transport;GO:0044763//single-organism cellular process;GO:0044699//single-organism proces…
OS01G0706100	0.0766667	1.01333	3.72437	4.54423e-10	5.20514e-09	yes	-	Os01g0706100 protein; Ribosomal RNA apurinic site specific lyase-like; Uncharacterized protein [Source:UniProtKB/TrEMBL;Acc:Q5N8F4]	-	-	-	-	GO:0003824//catalytic activity;GO:0016829//lyase activity	-
OS01G0706200	0.18	1.19	2.72489	2.45007e-13	3.78291e-12	yes	-	-	-	-	-	-	GO:0031625//ubiquitin protein ligase binding;GO:0005488//binding;GO:0005515//protein binding;GO:0019899//enzyme binding;GO:0044389//ubiquitin-like protein ligase binding	GO:0019538//protein metabolic process;GO:0044237//cellular metabolic process;GO:0006508//proteolysis;GO:0030163//protein catabolic process;GO:0043632//modification-dependent macromolecule catabolic process;GO:0009057//macromolecule catabolic process;GO:0009987//cellular process;GO:0044265//cellular macromolecule catabolic process;GO:0044267//cellular protein metabolic process;GO:0019941//modifica…
OS01G0706600	38.25	7.46667	-2.35692	2.12368e-45	1.60847e-43	yes	-	-	-	-	-	-	-	-
OS01G0706700	2.53333	1.21667	-1.0581	1.49959e-06	1.08869e-05	yes	-	Anoctamin-like protein Os01g0706700 [Source:UniProtKB/Swiss-Prot;Acc:Q0JJZ6]	-	-	-	GO:0032991//macromolecular complex;GO:0031224//intrinsic component of membrane;GO:0034702//ion channel complex;GO:0034707//chloride channel complex;GO:0044425//membrane part;GO:1990351//transporter complex;GO:0016020//membrane;GO:0016021//integral component of membrane;GO:0043234//protein complex;GO:1902495//transmembrane transporter complex	GO:0005216//ion channel activity;GO:0022857//transmembrane transporter activity;GO:0022838//substrate-specific channel activity;GO:0022803//passive transmembrane transporter activity;GO:0015267//channel activity;GO:0022892//substrate-specific transporter activity;GO:0022891//substrate-specific transmembrane transporter activity;GO:0015103//inorganic anion transmembrane transporter activity;GO:000…	GO:0008150//biological_process
OS01G0708500	4.09	1.01667	-2.00825	1.7791e-12	2.5537e-11	yes	LOGL1	Probable cytokinin riboside 5'-monophosphate phosphoribohydrolase LOGL1 [Source:UniProtKB/Swiss-Prot;Acc:Q8LR50]	-	-	-	-	GO:0016787//hydrolase activity;GO:0016798//hydrolase activity, acting on glycosyl bonds;GO:0003824//catalytic activity;GO:0016799//hydrolase activity, hydrolyzing N-glycosyl compounds	GO:1901564//organonitrogen compound metabolic process;GO:0009691//cytokinin biosynthetic process;GO:0034754//cellular hormone metabolic process;GO:0044249//cellular biosynthetic process;GO:0071704//organic substance metabolic process;GO:0065008//regulation of biological quality;GO:0009058//biosynthetic process;GO:0065007//biological regulation;GO:0010817//regulation of hormone levels;GO:0042446//…
OS01G0710800	0.001	3.88333	11.9231	9.70096e-28	3.7177e-26	yes	-	-	-	-	-	-	-	-
OS01G0711200	0.001	0.166667	7.38082	0.0054041	0.018854	yes	-	Os01g0711200 protein; Receptor protein kinase-like [Source:UniProtKB/TrEMBL;Acc:Q9ASD8]	-	-	-	GO:0044425//membrane part;GO:0016021//integral component of membrane;GO:0016020//membrane;GO:0031224//intrinsic component of membrane	GO:0035639//purine ribonucleoside triphosphate binding;GO:0016740//transferase activity;GO:0005524//ATP binding;GO:0032549//ribonucleoside binding;GO:0000166//nucleotide binding;GO:0016301//kinase activity;GO:0030554//adenyl nucleotide binding;GO:0032555//purine ribonucleotide binding;GO:1901265//nucleoside phosphate binding;GO:0043167//ion binding;GO:0005515//protein binding;GO:0032553//ribonucl…	GO:0006796//phosphate-containing compound metabolic process;GO:0006464//cellular protein modification process;GO:0044260//cellular macromolecule metabolic process;GO:0043412//macromolecule modification;GO:0008152//metabolic process;GO:0006793//phosphorus metabolic process;GO:0019538//protein metabolic process;GO:0043170//macromolecule metabolic process;GO:0071704//organic substance metabolic proc…
OS01G0711600	1.75667	4.31	1.29485	4.77159e-06	3.21836e-05	yes	-	Os01g0711600 protein; Putative uncharacterized protein B1142C05.8; Putative uncharacterized protein P0456F08.33; Uncharacterized protein; cDNA clone:J013034H16, full insert sequence [Source:UniProtKB/TrEMBL;Acc:Q9ASD3]	-	-	-	GO:0044444//cytoplasmic part;GO:0043231//intracellular membrane-bounded organelle;GO:0012505//endomembrane system;GO:0005622//intracellular;GO:0005794//Golgi apparatus;GO:0043229//intracellular organelle;GO:0044464//cell part;GO:0043226//organelle;GO:0005783//endoplasmic reticulum;GO:0043227//membrane-bounded organelle;GO:0005623//cell;GO:0005737//cytoplasm;GO:0044424//intracellular part	-	GO:1902531//regulation of intracellular signal transduction;GO:0009966//regulation of signal transduction;GO:0070298//negative regulation of phosphorelay signal transduction system;GO:0048519//negative regulation of biological process;GO:0048523//negative regulation of cellular process;GO:0009725//response to hormone;GO:0010646//regulation of cell communication;GO:0023051//regulation of signaling…
OS01G0711900	3.53667	0.163333	-4.4365	3.60785e-10	4.17286e-09	yes	-	-	-	-	-	-	-	-
OS01G0712600	2.72333	1.30333	-1.06317	0.00218673	0.00857405	yes	-	S-adenosyl-L-methionine-dependent methyltransferases superfamily protein [Source:Projected from Arabidopsis thaliana (AT4G29590) TAIR;Acc:AT4G29590]	-	-	-	GO:0005622//intracellular;GO:0044444//cytoplasmic part;GO:0044464//cell part;GO:0043229//intracellular organelle;GO:0005623//cell;GO:0043227//membrane-bounded organelle;GO:0043226//organelle;GO:0005737//cytoplasm;GO:0009536//plastid;GO:0043231//intracellular membrane-bounded organelle;GO:0044424//intracellular part;GO:0009507//chloroplast	GO:0003824//catalytic activity;GO:0016741//transferase activity, transferring one-carbon groups;GO:0008168//methyltransferase activity;GO:0016740//transferase activity	GO:0008152//metabolic process;GO:0032259//methylation
OS01G0714600	0.001	0.4	8.64386	0.00295318	0.0111452	yes	-	-	-	-	-	-	-	-
OS01G0716800	12.9433	2.51667	-2.36262	6.91422e-62	8.026e-60	yes	-	-	-	-	-	-	-	GO:0046856//phosphatidylinositol dephosphorylation;GO:0016311//dephosphorylation;GO:0046488//phosphatidylinositol metabolic process;GO:0046839//phospholipid dephosphorylation;GO:0044238//primary metabolic process;GO:0071704//organic substance metabolic process;GO:0006629//lipid metabolic process;GO:0044255//cellular lipid metabolic process;GO:0006793//phosphorus metabolic process;GO:0044237//cell…
OS01G0717700	4.77667	20.69	2.11486	4.10066e-56	4.23796e-54	yes	-	Alliin lyase-like; Os01g0717700 protein; Uncharacterized protein; cDNA clone:J013000P04, full insert sequence [Source:UniProtKB/TrEMBL;Acc:Q942G1]	-	-	-	-	GO:0016829//lyase activity;GO:0030170//pyridoxal phosphate binding;GO:0048037//cofactor binding;GO:0097159//organic cyclic compound binding;GO:0043168//anion binding;GO:1901363//heterocyclic compound binding;GO:0043167//ion binding;GO:0016846//carbon-sulfur lyase activity;GO:0003824//catalytic activity;GO:0005488//binding	GO:0008152//metabolic process
OS01G0718000	1.38	3.65	1.40323	0.000640689	0.00284891	yes	SAP2	Zinc finger A20 and AN1 domain-containing stress-associated protein 2 [Source:UniProtKB/Swiss-Prot;Acc:Q942F8]	-	-	-	-	GO:0046914//transition metal ion binding;GO:0008270//zinc ion binding;GO:0043167//ion binding;GO:0003676//nucleic acid binding;GO:0003677//DNA binding;GO:0046872//metal ion binding;GO:0097159//organic cyclic compound binding;GO:0005488//binding;GO:0043169//cation binding;GO:1901363//heterocyclic compound binding	-
OS01G0719100	19.52	126.827	2.69983	7.21271e-87	1.48129e-84	yes	-	-	Genetic Information Processing	Folding, sorting and degradation	ko04120//Ubiquitin mediated proteolysis	-	GO:0043167//ion binding;GO:0005515//protein binding;GO:0005488//binding;GO:0046872//metal ion binding;GO:0046914//transition metal ion binding;GO:0008270//zinc ion binding;GO:0043169//cation binding	-
OS01G0719125	6.70333	42.42	2.66179	3.26398e-80	5.65251e-78	yes	-	-	-	-	-	-	-	-
OS01G0720400	16.32	6.58333	-1.30975	9.28611e-16	1.7108e-14	yes	-	Os01g0720400 protein; Phosphatase-like [Source:UniProtKB/TrEMBL;Acc:Q8W0E7]	Metabolism	Lipid metabolism	ko00564//Glycerophospholipid metabolism	-	GO:0016787//hydrolase activity;GO:0003824//catalytic activity;GO:0016788//hydrolase activity, acting on ester bonds;GO:0016791//phosphatase activity;GO:0042578//phosphoric ester hydrolase activity	GO:0009987//cellular process;GO:0006796//phosphate-containing compound metabolic process;GO:0006793//phosphorus metabolic process;GO:0044237//cellular metabolic process;GO:0016311//dephosphorylation;GO:0008152//metabolic process
OS01G0720500	5.36333	12.1933	1.18489	2.64983e-11	3.40535e-10	yes	-	Os01g0720500 protein; Putative chlorophyll a/b-binding protein 3C; Uncharacterized protein; cDNA clone:001-013-E06, full insert sequence; cDNA clone:001-014-B02, full insert sequence; cDNA clone:006-301-C12, full insert sequence [Source:UniProtKB/TrEMBL;Acc:Q8W0E6]	Metabolism	Energy metabolism	ko00196//Photosynthesis - antenna proteins	GO:0044435//plastid part;GO:0031975//envelope;GO:0048046//apoplast;GO:0044424//intracellular part;GO:0044422//organelle part;GO:0005622//intracellular;GO:0044434//chloroplast part;GO:0005623//cell;GO:0009526//plastid envelope;GO:0009523//photosystem II;GO:0031967//organelle envelope;GO:0009532//plastid stroma;GO:0031984//organelle subcompartment;GO:0055035//plastid thylakoid membrane;GO:0031976//…	GO:0097159//organic cyclic compound binding;GO:0046906//tetrapyrrole binding;GO:1901363//heterocyclic compound binding;GO:0005488//binding;GO:0043167//ion binding;GO:0016168//chlorophyll binding;GO:0046872//metal ion binding;GO:0043169//cation binding	GO:0044238//primary metabolic process;GO:0019684//photosynthesis, light reaction;GO:0009765//photosynthesis, light harvesting;GO:0009637//response to blue light;GO:0043170//macromolecule metabolic process;GO:0036211//protein modification process;GO:0010114//response to red light;GO:0050896//response to stimulus;GO:0018298//protein-chromophore linkage;GO:0009314//response to radiation;GO:0006464//…
OS01G0720600	2.06333	4.20667	1.0277	3.13348e-12	4.41083e-11	yes	-	Glycogen (Starch) synthase-like [Source:UniProtKB/TrEMBL;Acc:Q5JMA0]	-	-	-	GO:0005623//cell;GO:0005737//cytoplasm;GO:0044444//cytoplasmic part;GO:0044424//intracellular part;GO:0009507//chloroplast;GO:0005622//intracellular;GO:0043226//organelle;GO:0009501//amyloplast;GO:0009536//plastid;GO:0044464//cell part;GO:0043227//membrane-bounded organelle;GO:0043229//intracellular organelle;GO:0043231//intracellular membrane-bounded organelle	GO:0008194//UDP-glycosyltransferase activity;GO:0009011//starch synthase activity;GO:0035251//UDP-glucosyltransferase activity;GO:0004373//glycogen (starch) synthase activity;GO:0016740//transferase activity;GO:0016758//transferase activity, transferring hexosyl groups;GO:0003824//catalytic activity;GO:0046527//glucosyltransferase activity;GO:0016757//transferase activity, transferring glycosyl g…	GO:0005975//carbohydrate metabolic process;GO:0044763//single-organism cellular process;GO:0044723//single-organism carbohydrate metabolic process;GO:0044042//glucan metabolic process;GO:0000271//polysaccharide biosynthetic process;GO:0016051//carbohydrate biosynthetic process;GO:0005982//starch metabolic process;GO:0009250//glucan biosynthetic process;GO:0034637//cellular carbohydrate biosynthet…
OS01G0721300	0.393333	0.0533333	-2.88264	0.00887295	0.0289335	yes	-	NBS-LRR-like protein; Uncharacterized protein [Source:UniProtKB/TrEMBL;Acc:Q5JMA9]	-	-	-	-	GO:0043168//anion binding;GO:0001882//nucleoside binding;GO:0030554//adenyl nucleotide binding;GO:0043531//ADP binding;GO:0043167//ion binding;GO:0097159//organic cyclic compound binding;GO:0001883//purine nucleoside binding;GO:0017076//purine nucleotide binding;GO:0036094//small molecule binding;GO:0097367//carbohydrate derivative binding;GO:1901363//heterocyclic compound binding;GO:0032553//rib…	-
OS01G0721500	0.506667	1.06	1.06496	0.00129158	0.00536979	yes	-	NBS-LRR-like protein; Os01g0721500 protein; Uncharacterized protein [Source:UniProtKB/TrEMBL;Acc:Q5JMA8]	-	-	-	-	GO:1901363//heterocyclic compound binding;GO:0000166//nucleotide binding;GO:0097159//organic cyclic compound binding;GO:0043531//ADP binding;GO:0032559//adenyl ribonucleotide binding;GO:0030554//adenyl nucleotide binding;GO:0032550//purine ribonucleoside binding;GO:0032553//ribonucleotide binding;GO:0005488//binding;GO:0043167//ion binding;GO:0001882//nucleoside binding;GO:0001883//purine nucleos…	-
OS01G0723000	0.04	0.226667	2.5025	0.0152196	0.0459571	yes	-	Os01g0723000 protein; Putative elongation factor 2; cDNA clone:J033048F11, full insert sequence; cDNA clone:J033098E24, full insert sequence [Source:UniProtKB/TrEMBL;Acc:Q8W0C4]	-	-	-	-	GO:0016462//pyrophosphatase activity;GO:0016787//hydrolase activity;GO:0016818//hydrolase activity, acting on acid anhydrides, in phosphorus-containing anhydrides;GO:0043167//ion binding;GO:0001883//purine nucleoside binding;GO:0001882//nucleoside binding;GO:0003924//GTPase activity;GO:0032561//guanyl ribonucleotide binding;GO:0000166//nucleotide binding;GO:0032549//ribonucleoside binding;GO:0017…	GO:0044249//cellular biosynthetic process;GO:0044267//cellular protein metabolic process;GO:0006412//translation;GO:0071704//organic substance metabolic process;GO:0043170//macromolecule metabolic process;GO:0044260//cellular macromolecule metabolic process;GO:0019538//protein metabolic process;GO:0009059//macromolecule biosynthetic process;GO:0008152//metabolic process;GO:1901576//organic substa…
OS01G0723025	0.001	0.376667	8.55714	4.51483e-07	3.54264e-06	yes	-	-	-	-	-	-	-	-
OS01G0723200	11.3767	23.9767	1.07555	1.3582e-08	1.30987e-07	yes	-	40S ribosomal protein S24 [Source:UniProtKB/TrEMBL;Acc:Q8W0C2]	Genetic Information Processing	Translation	ko03010//Ribosome	GO:0022627//cytosolic small ribosomal subunit;GO:0043229//intracellular organelle;GO:0005634//nucleus;GO:0009536//plastid;GO:0071944//cell periphery;GO:0070013//intracellular organelle lumen;GO:0005622//intracellular;GO:0005623//cell;GO:0031981//nuclear lumen;GO:0005737//cytoplasm;GO:0043227//membrane-bounded organelle;GO:0015935//small ribosomal subunit;GO:0044391//ribosomal subunit;GO:0044446//…	GO:0097159//organic cyclic compound binding;GO:0000166//nucleotide binding;GO:0005488//binding;GO:0003735//structural constituent of ribosome;GO:1901265//nucleoside phosphate binding;GO:0036094//small molecule binding;GO:1901363//heterocyclic compound binding;GO:0005198//structural molecule activity	GO:0044237//cellular metabolic process;GO:0044249//cellular biosynthetic process;GO:0009058//biosynthetic process;GO:0019538//protein metabolic process;GO:0044260//cellular macromolecule metabolic process;GO:1901576//organic substance biosynthetic process;GO:0009059//macromolecule biosynthetic process;GO:0044267//cellular protein metabolic process;GO:0044238//primary metabolic process;GO:0006412/…
OS01G0725400	2.44	0.756667	-1.68915	0.000182183	0.000913136	yes	-	CASP-like protein 3A1 [Source:UniProtKB/Swiss-Prot;Acc:Q5JM57]	-	-	-	GO:0044425//membrane part;GO:0071944//cell periphery;GO:0016020//membrane;GO:0016021//integral component of membrane;GO:0031224//intrinsic component of membrane;GO:0005886//plasma membrane;GO:0044464//cell part;GO:0005623//cell	-	-
OS01G0725900	2.30667	8.69667	1.91465	1.53997e-12	2.22342e-11	yes	-	-	-	-	-	-	-	-
OS01G0726001	0.001	3.65667	11.8363	4.02197e-12	5.59756e-11	yes	-	-	-	-	-	-	-	-
OS01G0726100	2.43	0.763333	-1.67057	6.22703e-05	0.00034379	yes	-	-	-	-	-	-	-	-
OS01G0728100	1.39667	3.18	1.18704	6.90318e-07	5.26832e-06	yes	-	Os01g0728100 protein [Source:UniProtKB/TrEMBL;Acc:C7IWV5]	-	-	-	-	GO:0003824//catalytic activity;GO:0016787//hydrolase activity;GO:0016788//hydrolase activity, acting on ester bonds	GO:0008152//metabolic process;GO:0044238//primary metabolic process;GO:0006629//lipid metabolic process;GO:0071704//organic substance metabolic process;GO:0044710//single-organism metabolic process;GO:0044699//single-organism process
OS01G0728325	1.97667	0.92	-1.10336	0.00079852	0.00348494	yes	-	-	-	-	-	-	-	-
OS01G0728400	0.001	9.70667	13.2448	1.48898e-51	1.39079e-49	yes	-	Uncharacterized protein; cDNA clone:J013001L21, full insert sequence [Source:UniProtKB/TrEMBL;Acc:B7EAF7]	-	-	-	-	GO:0004722//protein serine/threonine phosphatase activity;GO:0016787//hydrolase activity;GO:0004721//phosphoprotein phosphatase activity;GO:0016791//phosphatase activity;GO:0016788//hydrolase activity, acting on ester bonds;GO:0042578//phosphoric ester hydrolase activity;GO:0003824//catalytic activity	GO:0006464//cellular protein modification process;GO:0043170//macromolecule metabolic process;GO:0044267//cellular protein metabolic process;GO:0016311//dephosphorylation;GO:0044237//cellular metabolic process;GO:0006793//phosphorus metabolic process;GO:0036211//protein modification process;GO:0044260//cellular macromolecule metabolic process;GO:0006470//protein dephosphorylation;GO:0043412//macr…
OS01G0728900	5.06667	1.92667	-1.39493	1.54851e-07	1.3059e-06	yes	-	-	-	-	-	-	-	-
OS01G0729100	2.01	4.12667	1.03778	0.000130288	0.000671304	yes	-	Os01g0729100 protein; Putative uncharacterized protein P0435H01.7; Putative uncharacterized protein P0456A01.24; cDNA clone:006-208-F03, full insert sequence; cDNA clone:J013159G20, full insert sequence [Source:UniProtKB/TrEMBL;Acc:Q5JNF8]	-	-	-	GO:0005623//cell;GO:0044424//intracellular part;GO:0044464//cell part;GO:0031224//intrinsic component of membrane;GO:0044444//cytoplasmic part;GO:0044435//plastid part;GO:0016021//integral component of membrane;GO:0044434//chloroplast part;GO:0031090//organelle membrane;GO:0005622//intracellular;GO:0042170//plastid membrane;GO:0044422//organelle part;GO:0016020//membrane;GO:0009507//chloroplast;G…	-	GO:0030154//cell differentiation;GO:0048731//system development;GO:0044763//single-organism cellular process;GO:0009987//cellular process;GO:0021700//developmental maturation;GO:0048764//trichoblast maturation;GO:0048765//root hair cell differentiation;GO:0010054//trichoblast differentiation;GO:0044707//single-multicellular organism process;GO:0007275//multicellular organismal development;GO:0044…
OS01G0730100	0.233333	0.843333	1.85371	0.00556194	0.0193415	yes	-	Os01g0730100 protein; Putative ribosomal RNA apurinic site specific lyase [Source:UniProtKB/TrEMBL;Acc:Q9AX10]	-	-	-	-	GO:0005488//binding;GO:0003824//catalytic activity;GO:0005515//protein binding;GO:0016829//lyase activity	-
OS01G0732801	0.39	1.52667	1.96884	9.00146e-06	5.77702e-05	yes	-	-	-	-	-	-	-	-
OS01G0733200	3.95667	1.16333	-1.76602	8.62091e-08	7.52784e-07	yes	HSFC1B	Heat stress transcription factor C-1b [Source:UniProtKB/Swiss-Prot;Acc:Q942D6]	-	-	-	GO:0044424//intracellular part;GO:0043229//intracellular organelle;GO:0044464//cell part;GO:0005634//nucleus;GO:0005623//cell;GO:0043227//membrane-bounded organelle;GO:0005622//intracellular;GO:0043226//organelle;GO:0043231//intracellular membrane-bounded organelle	GO:0003700//sequence-specific DNA binding transcription factor activity;GO:1901363//heterocyclic compound binding;GO:0003677//DNA binding;GO:0097159//organic cyclic compound binding;GO:0043565//sequence-specific DNA binding;GO:0005488//binding;GO:0001071//nucleic acid binding transcription factor activity;GO:0003676//nucleic acid binding	GO:2001141//regulation of RNA biosynthetic process;GO:0097305//response to alcohol;GO:1901576//organic substance biosynthetic process;GO:0051252//regulation of RNA metabolic process;GO:0044271//cellular nitrogen compound biosynthetic process;GO:1901362//organic cyclic compound biosynthetic process;GO:0044249//cellular biosynthetic process;GO:0019222//regulation of metabolic process;GO:0018130//he…
OS01G0733801	0.84	0.001	-9.71425	5.08234e-08	4.55973e-07	yes	-	-	-	-	-	-	-	-
OS01G0734000	1	0.286667	-1.80255	0.0110222	0.0349015	yes	-	Os01g0734000 protein; Putative WRKY DNA binding protein; Uncharacterized protein; WRKY transcription factor 23; WRKY23; WRKY4; cDNA clone:002-152-G06, full insert sequence [Source:UniProtKB/TrEMBL;Acc:Q942D2]	-	-	-	-	GO:0097159//organic cyclic compound binding;GO:0003700//sequence-specific DNA binding transcription factor activity;GO:0003677//DNA binding;GO:1901363//heterocyclic compound binding;GO:0043565//sequence-specific DNA binding;GO:0001071//nucleic acid binding transcription factor activity;GO:0005488//binding;GO:0003676//nucleic acid binding	GO:0019222//regulation of metabolic process;GO:1903506//regulation of nucleic acid-templated transcription;GO:0060255//regulation of macromolecule metabolic process;GO:2000112//regulation of cellular macromolecule biosynthetic process;GO:0051171//regulation of nitrogen compound metabolic process;GO:0010556//regulation of macromolecule biosynthetic process;GO:0080090//regulation of primary metabol…
OS01G0734800	6.50667	1.06	-2.61785	2.0475e-31	9.22614e-30	yes	-	Os01g0734800 protein; Putative glucosyltransferase; Uncharacterized protein; cDNA clone:001-040-D01, full insert sequence; cDNA clone:J033093B13, full insert sequence [Source:UniProtKB/TrEMBL;Acc:Q942C4]	-	-	-	-	GO:0016757//transferase activity, transferring glycosyl groups;GO:0016740//transferase activity;GO:0016758//transferase activity, transferring hexosyl groups;GO:0003824//catalytic activity	GO:0008152//metabolic process
OS01G0737300	0.4	1.19667	1.58095	0.0137895	0.0422439	yes	-	Putative phosphoesterase [Source:UniProtKB/TrEMBL;Acc:Q5JND9]	-	-	-	-	GO:0003677//DNA binding;GO:1901363//heterocyclic compound binding;GO:0046914//transition metal ion binding;GO:0008270//zinc ion binding;GO:0043169//cation binding;GO:0005488//binding;GO:0043167//ion binding;GO:0046872//metal ion binding;GO:0003676//nucleic acid binding;GO:0097159//organic cyclic compound binding	GO:0006807//nitrogen compound metabolic process;GO:0043170//macromolecule metabolic process;GO:0090304//nucleic acid metabolic process;GO:0009059//macromolecule biosynthetic process;GO:0006260//DNA replication;GO:0044249//cellular biosynthetic process;GO:0006139//nucleobase-containing compound metabolic process;GO:1901360//organic cyclic compound metabolic process;GO:0034645//cellular macromolecu…
OS01G0738400	0.253333	2.78	3.45598	5.63386e-13	8.46214e-12	yes	-	Zinc finger CCCH domain-containing protein 10 [Source:UniProtKB/Swiss-Prot;Acc:Q94JI5]	-	-	-	-	GO:0043167//ion binding;GO:0003676//nucleic acid binding;GO:0043169//cation binding;GO:0046872//metal ion binding;GO:1901363//heterocyclic compound binding;GO:0005488//binding;GO:0003677//DNA binding;GO:0097159//organic cyclic compound binding	-
OS01G0738500	1.48667	3.22667	1.11796	1.9206e-06	1.37226e-05	yes	-	Os01g0738500 protein [Source:UniProtKB/TrEMBL;Acc:Q0JJH5]	-	-	-	-	GO:0003824//catalytic activity;GO:0004629//phospholipase C activity;GO:0004620//phospholipase activity;GO:0008081//phosphoric diester hydrolase activity;GO:0016787//hydrolase activity;GO:0016788//hydrolase activity, acting on ester bonds;GO:0042578//phosphoric ester hydrolase activity;GO:0004435//phosphatidylinositol phospholipase C activity;GO:0016298//lipase activity	GO:0071704//organic substance metabolic process;GO:0044710//single-organism metabolic process;GO:0050794//regulation of cellular process;GO:0044238//primary metabolic process;GO:0006629//lipid metabolic process;GO:0008152//metabolic process;GO:0007154//cell communication;GO:0051716//cellular response to stimulus;GO:0007165//signal transduction;GO:0023052//signaling;GO:0044700//single organism sig…
OS01G0738900	0.763333	1.57333	1.04344	0.00468735	0.016673	yes	-	-	-	-	-	-	-	-
OS01G0740300	0.0333333	0.503333	3.91648	3.90742e-05	0.000224107	yes	-	-	-	-	-	-	-	-
OS01G0740700	0.796667	0.32	-1.3159	0.00347782	0.0128595	yes	-	-	-	-	-	-	-	-
OS01G0742400	0.69	0.17	-2.02106	2.42649e-07	1.98266e-06	yes	-	Putative LRK1 protein [Source:UniProtKB/TrEMBL;Acc:Q5JKV6]	-	-	-	GO:0044425//membrane part;GO:0071944//cell periphery;GO:0044464//cell part;GO:0005886//plasma membrane;GO:0016020//membrane;GO:0031224//intrinsic component of membrane;GO:0016021//integral component of membrane;GO:0005623//cell	GO:0032555//purine ribonucleotide binding;GO:0016740//transferase activity;GO:1901363//heterocyclic compound binding;GO:0001882//nucleoside binding;GO:0000166//nucleotide binding;GO:0097367//carbohydrate derivative binding;GO:1901265//nucleoside phosphate binding;GO:0005515//protein binding;GO:0016301//kinase activity;GO:0035639//purine ribonucleoside triphosphate binding;GO:0004674//protein seri…	GO:0044238//primary metabolic process;GO:0016310//phosphorylation;GO:0071704//organic substance metabolic process;GO:0044267//cellular protein metabolic process;GO:0006464//cellular protein modification process;GO:0009987//cellular process;GO:0043412//macromolecule modification;GO:0044260//cellular macromolecule metabolic process;GO:0036211//protein modification process;GO:0006796//phosphate-cont…
OS01G0743600	3.61	1.3	-1.47349	5.82029e-10	6.60306e-09	yes	-	ATP-dependent protease La (LON) domain-containing protein-like; Os01g0743600 protein; Uncharacterized protein; cDNA clone:J033090F18, full insert sequence; cDNA clone:J033146A06, full insert sequence [Source:UniProtKB/TrEMBL;Acc:Q5JKW4]	-	-	-	-	GO:0016817//hydrolase activity, acting on acid anhydrides;GO:0042623//ATPase activity, coupled;GO:0016887//ATPase activity;GO:0003824//catalytic activity;GO:0016462//pyrophosphatase activity;GO:0070011//peptidase activity, acting on L-amino acid peptides;GO:0016818//hydrolase activity, acting on acid anhydrides, in phosphorus-containing anhydrides;GO:0016787//hydrolase activity;GO:0008233//peptid…	GO:0071704//organic substance metabolic process;GO:0043170//macromolecule metabolic process;GO:0044238//primary metabolic process;GO:0006508//proteolysis;GO:0019538//protein metabolic process;GO:0008152//metabolic process
OS01G0746400	0.866667	0.133333	-2.70044	9.63431e-05	0.000511203	yes	CCD8B	Carotenoid cleavage dioxygenase 8 homolog B, chloroplastic [Source:UniProtKB/Swiss-Prot;Acc:Q8LIY8]	Metabolism	Metabolism of terpenoids and polyketides	ko00906//Carotenoid biosynthesis	GO:0044464//cell part;GO:0005623//cell;GO:0043226//organelle;GO:0044424//intracellular part;GO:0005622//intracellular;GO:0009507//chloroplast;GO:0043229//intracellular organelle;GO:0005737//cytoplasm;GO:0044444//cytoplasmic part;GO:0009536//plastid;GO:0043227//membrane-bounded organelle;GO:0043231//intracellular membrane-bounded organelle	GO:0051213//dioxygenase activity;GO:0016701//oxidoreductase activity, acting on single donors with incorporation of molecular oxygen;GO:0016491//oxidoreductase activity;GO:0016702//oxidoreductase activity, acting on single donors with incorporation of molecular oxygen, incorporation of two atoms of oxygen;GO:0005488//binding;GO:0003824//catalytic activity;GO:0046872//metal ion binding;GO:0043169/…	GO:0008299//isoprenoid biosynthetic process;GO:1901334//lactone metabolic process;GO:0008300//isoprenoid catabolic process;GO:0044699//single-organism process;GO:0007275//multicellular organismal development;GO:0044238//primary metabolic process;GO:0016042//lipid catabolic process;GO:0044763//single-organism cellular process;GO:0016119//carotene metabolic process;GO:0044712//single-organism catab…
OS01G0746700	7.99333	2.73	-1.5499	2.25587e-20	5.73599e-19	yes	MAN2	Mannan endo-1,4-beta-mannosidase 2 [Source:UniProtKB/Swiss-Prot;Acc:Q0JJD4]	Metabolism	Carbohydrate metabolism	ko00051//Fructose and mannose metabolism	GO:0005576//extracellular region	GO:0004567//beta-mannosidase activity;GO:0016787//hydrolase activity;GO:0004553//hydrolase activity, hydrolyzing O-glycosyl compounds;GO:0016985//mannan endo-1,4-beta-mannosidase activity;GO:0016798//hydrolase activity, acting on glycosyl bonds;GO:0015923//mannosidase activity;GO:0003824//catalytic activity	GO:0005975//carbohydrate metabolic process;GO:0008152//metabolic process;GO:0044238//primary metabolic process;GO:0071704//organic substance metabolic process
OS01G0748100	0.103333	0.59	2.51341	0.000554172	0.00249502	yes	-	-	-	-	-	-	-	-
OS01G0749000	170.777	26.4133	-2.69277	9.32976e-81	1.62449e-78	yes	-	-	-	-	-	-	-	-
OS01G0750300	18.82	5.90333	-1.67266	1.0406e-40	6.77616e-39	yes	CESA4	Cellulose synthase A catalytic subunit 4 [UDP-forming] [Source:UniProtKB/Swiss-Prot;Acc:Q5JN63]	-	-	-	GO:0016020//membrane;GO:0005618//cell wall;GO:0031224//intrinsic component of membrane;GO:0030312//external encapsulating structure;GO:0044464//cell part;GO:0016021//integral component of membrane;GO:0071944//cell periphery;GO:0005886//plasma membrane;GO:0044425//membrane part;GO:0005623//cell	GO:0005488//binding;GO:0046527//glucosyltransferase activity;GO:0008270//zinc ion binding;GO:0003824//catalytic activity;GO:0046872//metal ion binding;GO:0016757//transferase activity, transferring glycosyl groups;GO:0046914//transition metal ion binding;GO:0005515//protein binding;GO:0016758//transferase activity, transferring hexosyl groups;GO:0035251//UDP-glucosyltransferase activity;GO:004316…	GO:1902932//positive regulation of alcohol biosynthetic process;GO:0034645//cellular macromolecule biosynthetic process;GO:1901700//response to oxygen-containing compound;GO:0045229//external encapsulating structure organization;GO:0010383//cell wall polysaccharide metabolic process;GO:0001101//response to acid chemical;GO:0070589//cellular component macromolecule biosynthetic process;GO:0071840/…
OS01G0750500	4.79333	11.6933	1.28659	9.07863e-13	1.33976e-11	yes	-	-	-	-	-	-	-	-
OS01G0750600	3.43667	7.03	1.03251	2.14805e-12	3.05999e-11	yes	-	Os01g0750600 protein; Putative receptor protein kinase PERK1; Uncharacterized protein; cDNA clone:002-108-G09, full insert sequence; cDNA clone:J033109I17, full insert sequence [Source:UniProtKB/TrEMBL;Acc:Q5JN60]	-	-	-	-	GO:0001882//nucleoside binding;GO:0036094//small molecule binding;GO:0004672//protein kinase activity;GO:0005524//ATP binding;GO:0000166//nucleotide binding;GO:0005488//binding;GO:0097367//carbohydrate derivative binding;GO:0032549//ribonucleoside binding;GO:0016773//phosphotransferase activity, alcohol group as acceptor;GO:0097159//organic cyclic compound binding;GO:0001883//purine nucleoside bi…	GO:0071704//organic substance metabolic process;GO:0044267//cellular protein metabolic process;GO:0009987//cellular process;GO:0019538//protein metabolic process;GO:0006468//protein phosphorylation;GO:0006464//cellular protein modification process;GO:0044238//primary metabolic process;GO:0044237//cellular metabolic process;GO:0016310//phosphorylation;GO:0008152//metabolic process;GO:0043412//macr…
OS01G0750666	0.9	1.98	1.1375	0.00529572	0.0185425	yes	-	-	-	-	-	-	-	-
OS01G0751600	76.2933	28.75	-1.408	1.30665e-42	9.18036e-41	yes	-	Lipase (Class 3)-like protein; Os01g0751600 protein; Uncharacterized protein; cDNA clone:002-145-D03, full insert sequence [Source:UniProtKB/TrEMBL;Acc:Q943F9]	-	-	-	-	GO:0016298//lipase activity;GO:0004806//triglyceride lipase activity;GO:0016787//hydrolase activity;GO:0052689//carboxylic ester hydrolase activity;GO:0016788//hydrolase activity, acting on ester bonds;GO:0003824//catalytic activity	GO:0044699//single-organism process;GO:0071704//organic substance metabolic process;GO:0044710//single-organism metabolic process;GO:0008152//metabolic process;GO:0044238//primary metabolic process;GO:0006629//lipid metabolic process
OS01G0753100	4.53333	10.8033	1.25283	2.51224e-15	4.49147e-14	yes	-	Os01g0753100 protein; Putative NOGO-interacting mitochondrial protein [Source:UniProtKB/TrEMBL;Acc:Q5JMM6]	-	-	-	-	GO:0000166//nucleotide binding;GO:0016491//oxidoreductase activity;GO:0036094//small molecule binding;GO:0008270//zinc ion binding;GO:0046914//transition metal ion binding;GO:0043167//ion binding;GO:0046872//metal ion binding;GO:1901363//heterocyclic compound binding;GO:1901265//nucleoside phosphate binding;GO:0097159//organic cyclic compound binding;GO:0005488//binding;GO:0043169//cation binding…	GO:0044710//single-organism metabolic process;GO:0055114//oxidation-reduction process;GO:0008152//metabolic process;GO:0044699//single-organism process
OS01G0753400	4.49	1.43667	-1.64399	1.08709e-07	9.35739e-07	yes	-	-	-	-	-	-	-	-
OS01G0753800	0.373333	1.99	2.41423	7.10135e-09	7.06343e-08	yes	-	-	-	-	-	-	-	-
OS01G0755600	0.001	0.89	9.79766	0.000607282	0.00271052	yes	-	-	-	-	-	-	-	-
OS01G0756900	5.70333	2.69	-1.0842	0.000983641	0.00420073	yes	-	-	-	-	-	-	-	-
OS01G0757800	3.47333	9.03	1.37841	1.21028e-18	2.75391e-17	yes	-	Putative DNA polymerase [Source:UniProtKB/TrEMBL;Acc:Q5JLR8]	-	-	-	-	GO:0005488//binding;GO:0016740//transferase activity;GO:0005515//protein binding;GO:0016772//transferase activity, transferring phosphorus-containing groups;GO:0097159//organic cyclic compound binding;GO:0003677//DNA binding;GO:0003676//nucleic acid binding;GO:0003887//DNA-directed DNA polymerase activity;GO:1901363//heterocyclic compound binding;GO:0003684//damaged DNA binding;GO:0003824//cataly…	GO:0044763//single-organism cellular process;GO:0009987//cellular process;GO:1901360//organic cyclic compound metabolic process;GO:0071897//DNA biosynthetic process;GO:0009628//response to abiotic stimulus;GO:0006259//DNA metabolic process;GO:0009416//response to light stimulus;GO:1901576//organic substance biosynthetic process;GO:0006261//DNA-dependent DNA replication;GO:0008152//metabolic proce…
OS01G0758300	1.29	3.27333	1.34339	3.07891e-11	3.93153e-10	yes	-	Os01g0758300 protein; Putative phosphoenolpyruvate carboxylase 1 [Source:UniProtKB/TrEMBL;Acc:Q5JLS6]	Metabolism	Global and Overview;Energy metabolism;Carbohydrate metabolism	ko01200//Carbon metabolism;ko00620//Pyruvate metabolism;ko00710//Carbon fixation in photosynthetic organisms	GO:0048046//apoplast;GO:0044464//cell part;GO:0005737//cytoplasm;GO:0005623//cell;GO:0005576//extracellular region;GO:0005622//intracellular;GO:0044444//cytoplasmic part;GO:0005829//cytosol;GO:0044424//intracellular part	GO:0004611//phosphoenolpyruvate carboxykinase activity;GO:0016829//lyase activity;GO:0016830//carbon-carbon lyase activity;GO:0003824//catalytic activity;GO:0008964//phosphoenolpyruvate carboxylase activity;GO:0016831//carboxy-lyase activity	GO:0019752//carboxylic acid metabolic process;GO:0006091//generation of precursor metabolites and energy;GO:0006082//organic acid metabolic process;GO:0009060//aerobic respiration;GO:0009987//cellular process;GO:0072350//tricarboxylic acid metabolic process;GO:0006101//citrate metabolic process;GO:0045333//cellular respiration;GO:0044699//single-organism process;GO:0044281//small molecule metabol…
OS01G0758350	1.13333	2.48	1.12977	3.96003e-08	3.61251e-07	yes	-	-	-	-	-	-	-	-
OS01G0758900	3.00667	7.46333	1.31166	1.77975e-19	4.25519e-18	yes	-	-	-	-	-	-	-	-
OS01G0758950	2.38667	6.46333	1.43728	2.12157e-18	4.70386e-17	yes	-	-	-	-	-	-	-	-
OS01G0759100	1.36667	0.0433333	-4.97904	1.60821e-11	2.10559e-10	yes	TULP2	Tubby-like F-box protein 2 [Source:UniProtKB/Swiss-Prot;Acc:Q94DT9]	-	-	-	-	GO:0005488//binding;GO:0005515//protein binding	-
OS01G0761400	24.9567	11.9467	-1.06282	9.59564e-22	2.64566e-20	yes	-	Os01g0761400 protein; Putative nitrite transporter; Putative peptide transporter; Uncharacterized protein; cDNA clone:001-128-A10, full insert sequence [Source:UniProtKB/TrEMBL;Acc:Q94DS0]	-	-	-	GO:0016020//membrane	GO:0005215//transporter activity	GO:0051234//establishment of localization;GO:0006810//transport;GO:0051179//localization
OS01G0763900	4.72333	15.7133	1.73411	2.28535e-19	5.42357e-18	yes	-	Glycosyl hydrolase family protein 17-like; Os01g0763900 protein; Uncharacterized protein; cDNA clone:002-139-D06, full insert sequence [Source:UniProtKB/TrEMBL;Acc:Q5JN21]	-	-	-	-	GO:0003824//catalytic activity;GO:0016787//hydrolase activity	-
OS01G0766101	0.603333	0.16	-1.91488	0.0143574	0.0437702	yes	-	-	-	-	-	-	-	-
OS01G0768300	1.39667	0.383333	-1.86532	0.0010001	0.00426364	yes	-	Putative uncharacterized protein B1143G03.16 [Source:UniProtKB/TrEMBL;Acc:Q5ZAQ8]	-	-	-	GO:0071944//cell periphery;GO:0031224//intrinsic component of membrane;GO:0016021//integral component of membrane;GO:0005886//plasma membrane;GO:0044464//cell part;GO:0005623//cell;GO:0044425//membrane part;GO:0016020//membrane	GO:0005215//transporter activity;GO:0022857//transmembrane transporter activity	-
OS01G0768600	1.51667	4.58	1.59444	3.79462e-16	7.21068e-15	yes	-	-	-	-	-	-	-	-
OS01G0770100	1.16333	0.366667	-1.66572	0.000441531	0.0020301	yes	-	Uncharacterized protein [Source:UniProtKB/TrEMBL;Acc:A2ZY85]	-	-	-	-	GO:0003824//catalytic activity;GO:0004144//diacylglycerol O-acyltransferase activity;GO:0016411//acylglycerol O-acyltransferase activity;GO:0016746//transferase activity, transferring acyl groups;GO:0008374//O-acyltransferase activity;GO:0016747//transferase activity, transferring acyl groups other than amino-acyl groups;GO:0016740//transferase activity	GO:0044238//primary metabolic process;GO:0044255//cellular lipid metabolic process;GO:0044711//single-organism biosynthetic process;GO:0044249//cellular biosynthetic process;GO:0044699//single-organism process;GO:0008152//metabolic process;GO:1901576//organic substance biosynthetic process;GO:0044763//single-organism cellular process;GO:0009058//biosynthetic process;GO:0006629//lipid metabolic pr…
OS01G0770200	0.766667	0.3	-1.35364	0.00597183	0.0205992	yes	-	Os01g0770200 protein; Putative tyrosine/dopa decarboxylase; cDNA clone:J013041D01, full insert sequence [Source:UniProtKB/TrEMBL;Acc:Q94EE9]	Metabolism	Amino acid metabolism;Biosynthesis of other secondary metabolites	ko00350//Tyrosine metabolism;ko00950//Isoquinoline alkaloid biosynthesis	-	GO:1901363//heterocyclic compound binding;GO:0030170//pyridoxal phosphate binding;GO:0016830//carbon-carbon lyase activity;GO:0043168//anion binding;GO:0005488//binding;GO:0016829//lyase activity;GO:0016831//carboxy-lyase activity;GO:0097159//organic cyclic compound binding;GO:0043167//ion binding;GO:0048037//cofactor binding;GO:0003824//catalytic activity	GO:0044237//cellular metabolic process;GO:0044763//single-organism cellular process;GO:0019752//carboxylic acid metabolic process;GO:0006520//cellular amino acid metabolic process;GO:0044238//primary metabolic process;GO:0044710//single-organism metabolic process;GO:0044699//single-organism process;GO:0006807//nitrogen compound metabolic process;GO:0006082//organic acid metabolic process;GO:00717…
OS01G0771000	0.996667	0.0766667	-3.70044	5.81657e-05	0.000323134	yes	-	-	-	-	-	-	-	-
OS01G0771200	12.0633	30.9467	1.35916	6.09631e-27	2.23215e-25	yes	-	Os01g0771200 protein; Putative Mal d 1-associated protein; Uncharacterized protein; cDNA clone:001-208-C02, full insert sequence [Source:UniProtKB/TrEMBL;Acc:Q5ZD06]	-	-	-	GO:0005623//cell;GO:0044424//intracellular part;GO:0043231//intracellular membrane-bounded organelle;GO:0044464//cell part;GO:0043227//membrane-bounded organelle;GO:0043229//intracellular organelle;GO:0005622//intracellular;GO:0005634//nucleus;GO:0043226//organelle	-	GO:0008150//biological_process
OS01G0771300	0.22	1.60667	2.8685	0.000283213	0.00135954	yes	-	-	-	-	-	-	-	-
OS01G0772900	7.30667	0.953333	-2.93816	1.44648e-32	6.81504e-31	yes	-	Os01g0772900 protein; Putative homocysteine S-methyltransferase 4; Uncharacterized protein; cDNA clone:001-116-A06, full insert sequence; cDNA clone:J033030E05, full insert sequence [Source:UniProtKB/TrEMBL;Acc:Q5ZBZ6]	Metabolism	Amino acid metabolism	ko00270//Cysteine and methionine metabolism	-	GO:0016741//transferase activity, transferring one-carbon groups;GO:0008757//S-adenosylmethionine-dependent methyltransferase activity;GO:0016740//transferase activity;GO:0008168//methyltransferase activity;GO:0008898//S-adenosylmethionine-homocysteine S-methyltransferase activity;GO:0003824//catalytic activity;GO:0008172//S-methyltransferase activity	GO:0008152//metabolic process;GO:0032259//methylation
OS01G0774200	0.001	0.386667	8.59495	2.76202e-05	0.000162336	yes	-	-	-	-	-	-	-	-
OS01G0775300	28.3867	92.4033	1.70273	8.73075e-84	1.63577e-81	yes	-	Meprin and TRAF homology domain-containing protein-like; Os01g0775300 protein; cDNA clone:J033085E13, full insert sequence [Source:UniProtKB/TrEMBL;Acc:Q5ZC00]	-	-	-	-	GO:0005488//binding;GO:0005515//protein binding	-
OS01G0775350	14.3933	49.4233	1.77979	1.32242e-57	1.40291e-55	yes	-	-	-	-	-	-	-	-
OS01G0775400	3.28667	7.61667	1.21253	1.10346e-11	1.46936e-10	yes	CKX5	Cytokinin dehydrogenase 5 [Source:UniProtKB/Swiss-Prot;Acc:Q5ZAY9]	Metabolism	Metabolism of terpenoids and polyketides	ko00908//Zeatin biosynthesis	GO:0005615//extracellular space;GO:0044421//extracellular region part;GO:0005576//extracellular region	GO:0005488//binding;GO:0016616//oxidoreductase activity, acting on the CH-OH group of donors, NAD or NADP as acceptor;GO:0008762//UDP-N-acetylmuramate dehydrogenase activity;GO:0016645//oxidoreductase activity, acting on the CH-NH group of donors;GO:0016491//oxidoreductase activity;GO:0000166//nucleotide binding;GO:0003824//catalytic activity;GO:0097159//organic cyclic compound binding;GO:1901363…	GO:0006725//cellular aromatic compound metabolic process;GO:0009308//amine metabolic process;GO:0044699//single-organism process;GO:0044237//cellular metabolic process;GO:0042447//hormone catabolic process;GO:0010033//response to organic substance;GO:0071704//organic substance metabolic process;GO:0046483//heterocycle metabolic process;GO:0034754//cellular hormone metabolic process;GO:0044763//si…
OS01G0776800	1.51333	3.09333	1.03143	7.73778e-05	0.000418543	yes	-	-	-	-	-	-	-	-
OS01G0779100	0.723333	1.78667	1.30454	5.9168e-05	0.000328304	yes	-	-	-	-	-	-	GO:0043167//ion binding;GO:0008237//metallopeptidase activity;GO:0008233//peptidase activity;GO:0070011//peptidase activity, acting on L-amino acid peptides;GO:0005488//binding;GO:0004222//metalloendopeptidase activity;GO:0016787//hydrolase activity;GO:0043169//cation binding;GO:0004175//endopeptidase activity;GO:0046872//metal ion binding;GO:0003824//catalytic activity	GO:0008152//metabolic process;GO:0044238//primary metabolic process;GO:0019538//protein metabolic process;GO:0043170//macromolecule metabolic process;GO:0006508//proteolysis;GO:0071704//organic substance metabolic process
OS01G0779800	0.92	0.34	-1.4361	0.00721116	0.0242095	yes	-	-	-	-	-	-	-	-
OS01G0780900	0.463333	126.857	8.09693	2.51132e-262	3.83132e-259	yes	-	-	-	-	-	-	-	-
OS01G0781100	0.001	0.673333	9.39518	2.98606e-22	8.48115e-21	yes	-	Os01g0781100 protein; Putative rust resistance protein; cDNA, clone: J100023D19, full insert sequence [Source:UniProtKB/TrEMBL;Acc:Q8LQR9]	-	-	-	-	GO:0005488//binding;GO:0043168//anion binding;GO:0032553//ribonucleotide binding;GO:1901265//nucleoside phosphate binding;GO:0097367//carbohydrate derivative binding;GO:0097159//organic cyclic compound binding;GO:0036094//small molecule binding;GO:0043531//ADP binding;GO:0043167//ion binding;GO:0001882//nucleoside binding;GO:0032555//purine ribonucleotide binding;GO:0032549//ribonucleoside bindin…	GO:0050896//response to stimulus;GO:0006950//response to stress;GO:0006952//defense response
OS01G0781200	0.17	0.816667	2.26421	1.1255e-09	1.23362e-08	yes	-	Os01g0781200 protein; Putative rust resistance protein; Rp1-like protein; Uncharacterized protein [Source:UniProtKB/TrEMBL;Acc:Q8LQR8]	-	-	-	-	GO:1901363//heterocyclic compound binding;GO:0032559//adenyl ribonucleotide binding;GO:0005488//binding;GO:0036094//small molecule binding;GO:1901265//nucleoside phosphate binding;GO:0000166//nucleotide binding;GO:0097159//organic cyclic compound binding;GO:0017076//purine nucleotide binding;GO:0032549//ribonucleoside binding;GO:0043168//anion binding;GO:0043167//ion binding;GO:0032553//ribonucle…	GO:0006950//response to stress;GO:0050896//response to stimulus;GO:0006952//defense response
OS01G0781600	0.0133333	10.95	9.68168	2.25903e-104	6.76401e-102	yes	-	-	-	-	-	-	-	-
OS01G0781700	0.0733333	1.09333	3.89812	1.05654e-16	2.08688e-15	yes	-	-	-	-	-	-	GO:0032553//ribonucleotide binding;GO:0001883//purine nucleoside binding;GO:0005488//binding;GO:1901265//nucleoside phosphate binding;GO:1901363//heterocyclic compound binding;GO:0017076//purine nucleotide binding;GO:0030554//adenyl nucleotide binding;GO:0032555//purine ribonucleotide binding;GO:0043168//anion binding;GO:0001882//nucleoside binding;GO:0032559//adenyl ribonucleotide binding;GO:003…	-
OS01G0781833	0.0133333	10.95	9.68168	2.21496e-104	6.6946e-102	yes	-	-	-	-	-	-	-	-
OS01G0782100	0.0533333	0.713333	3.74147	3.28748e-11	4.18617e-10	yes	-	-	-	-	-	-	GO:0097367//carbohydrate derivative binding;GO:0000166//nucleotide binding;GO:0032550//purine ribonucleoside binding;GO:0043531//ADP binding;GO:1901265//nucleoside phosphate binding;GO:0017076//purine nucleotide binding;GO:0001882//nucleoside binding;GO:0043168//anion binding;GO:0032553//ribonucleotide binding;GO:0036094//small molecule binding;GO:0001883//purine nucleoside binding;GO:0005488//bi…	-
OS01G0782300	0.001	1.3	10.3443	8.42995e-07	6.35928e-06	yes	-	-	-	-	-	-	-	-
OS01G0783100	1.95	0.403333	-2.27343	8.91289e-15	1.52947e-13	yes	-	Os01g0783100 protein; Putative PPR protein [Source:UniProtKB/TrEMBL;Acc:Q8LQQ6]	-	-	-	-	GO:0005515//protein binding;GO:0005488//binding	-
OS01G0783700	0.98	2.90667	1.56851	0.00183344	0.00733833	yes	-	Os01g0783700 protein; Putative EF-hand Ca2+-binding protein CCD1; Uncharacterized protein; cDNA clone:002-188-B02, full insert sequence [Source:UniProtKB/TrEMBL;Acc:Q8LQQ2]	-	-	-	-	GO:0043169//cation binding;GO:0005488//binding;GO:0005509//calcium ion binding;GO:0046872//metal ion binding;GO:0043167//ion binding	GO:0050896//response to stimulus;GO:0009628//response to abiotic stimulus;GO:0010033//response to organic substance;GO:0009719//response to endogenous stimulus;GO:0080167//response to karrikin;GO:0009733//response to auxin;GO:0009725//response to hormone;GO:0042221//response to chemical
OS01G0783800	0.273333	4.57667	4.06556	2.10037e-39	1.29907e-37	yes	-	Serine/threonine-protein kinase [Source:UniProtKB/TrEMBL;Acc:Q5ZAV5]	-	-	-	-	GO:0032559//adenyl ribonucleotide binding;GO:0016772//transferase activity, transferring phosphorus-containing groups;GO:0003824//catalytic activity;GO:0004672//protein kinase activity;GO:0005488//binding;GO:0005524//ATP binding;GO:0016740//transferase activity;GO:0030554//adenyl nucleotide binding;GO:0097367//carbohydrate derivative binding;GO:0032553//ribonucleotide binding;GO:0097159//organic …	GO:0022414//reproductive process;GO:0008037//cell recognition;GO:0044237//cellular metabolic process;GO:0044267//cellular protein metabolic process;GO:0032501//multicellular organismal process;GO:0019538//protein metabolic process;GO:0044706//multi-multicellular organism process;GO:0007154//cell communication;GO:0006793//phosphorus metabolic process;GO:0044763//single-organism cellular process;GO…
OS01G0783851	0.04	1.41667	5.14636	2.35249e-09	2.48088e-08	yes	-	-	-	-	-	-	-	-
OS01G0784500	0.04	0.41	3.35755	0.0134701	0.0414003	yes	-	-	-	-	-	-	-	-
OS01G0786800	6.24	21.1133	1.75854	2.69083e-35	1.40177e-33	yes	-	Os01g0786800 protein [Source:UniProtKB/TrEMBL;Acc:Q0JIP0]	-	-	-	GO:0044425//membrane part;GO:0016020//membrane;GO:0016021//integral component of membrane;GO:0031224//intrinsic component of membrane	-	-
OS01G0787000	1.82667	0.693333	-1.39759	2.83137e-05	0.000166134	yes	-	Class III peroxidase 19; Os01g0787000 protein; Putative peroxidase; Uncharacterized protein [Source:UniProtKB/TrEMBL;Acc:Q8S130]	-	-	-	-	GO:0016491//oxidoreductase activity;GO:0046906//tetrapyrrole binding;GO:0043167//ion binding;GO:1901363//heterocyclic compound binding;GO:0004601//peroxidase activity;GO:0016209//antioxidant activity;GO:0043169//cation binding;GO:0005488//binding;GO:0016684//oxidoreductase activity, acting on peroxide as acceptor;GO:0020037//heme binding;GO:0046872//metal ion binding;GO:0003824//catalytic activit…	GO:0008152//metabolic process;GO:0044710//single-organism metabolic process;GO:0006979//response to oxidative stress;GO:0044699//single-organism process;GO:0006950//response to stress;GO:0055114//oxidation-reduction process;GO:0050896//response to stimulus
OS01G0789200	1.24333	0.0666667	-4.2211	7.88454e-12	1.06315e-10	yes	-	Os01g0789200 protein; Putative uncharacterized protein P0557A01.9; Uncharacterized protein; cDNA clone:J023110F08, full insert sequence [Source:UniProtKB/TrEMBL;Acc:Q8S1Q8]	-	-	-	-	GO:0017076//purine nucleotide binding;GO:0032559//adenyl ribonucleotide binding;GO:1901265//nucleoside phosphate binding;GO:0032549//ribonucleoside binding;GO:0032555//purine ribonucleotide binding;GO:0043167//ion binding;GO:0043168//anion binding;GO:0035639//purine ribonucleoside triphosphate binding;GO:0001883//purine nucleoside binding;GO:0003824//catalytic activity;GO:0005488//binding;GO:0001…	GO:0008152//metabolic process;GO:0071704//organic substance metabolic process;GO:0043412//macromolecule modification;GO:0006796//phosphate-containing compound metabolic process;GO:0044237//cellular metabolic process;GO:0006793//phosphorus metabolic process;GO:0016310//phosphorylation;GO:0043170//macromolecule metabolic process;GO:0036211//protein modification process;GO:0044267//cellular protein …
OS01G0791151	1.08333	0.001	-10.0813	7.42878e-05	0.0004036	yes	-	-	-	-	-	-	-	-
OS01G0793800	6.35667	13.0233	1.03476	1.39267e-05	8.65538e-05	yes	-	-	-	-	-	-	-	-
OS01G0794400	5.66667	1.55	-1.87023	1.17298e-16	2.30836e-15	yes	-	Probable nucleoredoxin 2 [Source:UniProtKB/Swiss-Prot;Acc:Q0JIL1]	-	-	-	-	GO:0003824//catalytic activity;GO:0016667//oxidoreductase activity, acting on a sulfur group of donors;GO:0016651//oxidoreductase activity, acting on NAD(P)H;GO:0016668//oxidoreductase activity, acting on a sulfur group of donors, NAD(P) as acceptor;GO:0047134//protein-disulfide reductase activity;GO:0016491//oxidoreductase activity	-
OS01G0794900	0.146667	1.7	3.53492	2.92857e-23	8.77693e-22	yes	-	-	-	-	-	-	-	-
OS01G0795000	2.27333	6.07667	1.41847	1.84622e-17	3.82844e-16	yes	-	Os01g0795000 protein; Subtilisin-like serine proteinase [Source:UniProtKB/TrEMBL;Acc:Q5ZBR8]	-	-	-	GO:0005623//cell;GO:0005618//cell wall;GO:0044464//cell part;GO:0071944//cell periphery;GO:0030312//external encapsulating structure	GO:0005488//binding;GO:0004252//serine-type endopeptidase activity;GO:0004175//endopeptidase activity;GO:0017171//serine hydrolase activity;GO:0003824//catalytic activity;GO:0042802//identical protein binding;GO:0008236//serine-type peptidase activity;GO:0016787//hydrolase activity;GO:0008233//peptidase activity;GO:0005515//protein binding;GO:0070011//peptidase activity, acting on L-amino acid pe…	GO:0071704//organic substance metabolic process;GO:0065009//regulation of molecular function;GO:0009892//negative regulation of metabolic process;GO:0065007//biological regulation;GO:0008152//metabolic process;GO:0043086//negative regulation of catalytic activity;GO:0019222//regulation of metabolic process;GO:0019538//protein metabolic process;GO:0043170//macromolecule metabolic process;GO:000650…
OS01G0798100	3.50333	12.36	1.81888	3.87073e-34	1.93766e-32	yes	-	-	-	-	-	-	-	-
OS01G0800400	1.61333	0.38	-2.08597	1.40991e-06	1.02894e-05	yes	-	-	-	-	-	-	-	-
OS01G0800800	2.19	0.813333	-1.42901	0.00124572	0.00519936	yes	-	-	-	-	-	-	-	-
OS01G0800900	17.7767	7.15333	-1.3133	2.22724e-10	2.6438e-09	yes	-	Os01g0800900 protein [Source:UniProtKB/TrEMBL;Acc:C7IXG9]	-	-	-	GO:0005575//cellular_component	GO:0005488//binding;GO:0003674//molecular_function;GO:0005515//protein binding	GO:0008150//biological_process
OS01G0802000	10.3567	3.37667	-1.61689	3.95439e-23	1.17524e-21	yes	-	Os01g0802000 protein; Putative ring finger protein 126 isoform 1; cDNA clone:J033125G22, full insert sequence [Source:UniProtKB/TrEMBL;Acc:Q5VQY5]	-	-	-	-	GO:0043169//cation binding;GO:0005515//protein binding;GO:0005488//binding;GO:0008270//zinc ion binding;GO:0046914//transition metal ion binding;GO:0046872//metal ion binding;GO:0043167//ion binding	-
OS01G0802700	0.0433333	0.356667	3.04103	0.00355816	0.013106	yes	PIN5	Probable auxin efflux carrier component 5 [Source:UniProtKB/Swiss-Prot;Acc:Q5VQY3]	-	-	-	GO:0016020//membrane;GO:0044425//membrane part;GO:0031224//intrinsic component of membrane;GO:0016021//integral component of membrane	-	GO:0071365//cellular response to auxin stimulus;GO:0044763//single-organism cellular process;GO:0051179//localization;GO:0009725//response to hormone;GO:0032870//cellular response to hormone stimulus;GO:0050896//response to stimulus;GO:0070887//cellular response to chemical stimulus;GO:0051716//cellular response to stimulus;GO:0044699//single-organism process;GO:0044700//single organism signaling…
OS01G0803300	1.45667	0.12	-3.60156	3.52147e-09	3.64998e-08	yes	-	Os01g0803300 protein [Source:UniProtKB/TrEMBL;Acc:Q0JIG3]	-	-	-	GO:0044425//membrane part;GO:0016021//integral component of membrane;GO:0031224//intrinsic component of membrane;GO:0016020//membrane	GO:0005215//transporter activity;GO:0022857//transmembrane transporter activity	-
OS01G0803900	0.0466667	0.386667	3.05063	0.00281446	0.0107026	yes	-	Os01g0803900 protein; cDNA, clone: J100035A04, full insert sequence [Source:UniProtKB/TrEMBL;Acc:B7FA24]	-	-	-	-	GO:0046906//tetrapyrrole binding;GO:0005506//iron ion binding;GO:0016705//oxidoreductase activity, acting on paired donors, with incorporation or reduction of molecular oxygen;GO:0005488//binding;GO:1901363//heterocyclic compound binding;GO:0046872//metal ion binding;GO:0046914//transition metal ion binding;GO:0043169//cation binding;GO:0020037//heme binding;GO:0097159//organic cyclic compound bi…	GO:0044699//single-organism process;GO:0055114//oxidation-reduction process;GO:0008152//metabolic process;GO:0044710//single-organism metabolic process
OS01G0805500	0.23	0.776667	1.75566	0.00690322	0.0233223	yes	-	Os01g0805500 protein; Putative UDP-glucose:salicylic acid glucosyltransferase [Source:UniProtKB/TrEMBL;Acc:Q5VQX0]	-	-	-	-	GO:0016757//transferase activity, transferring glycosyl groups;GO:0016740//transferase activity;GO:0003824//catalytic activity;GO:0016758//transferase activity, transferring hexosyl groups	GO:0008152//metabolic process
OS01G0805800	6.25333	15.0567	1.26771	7.4882e-15	1.29191e-13	yes	-	Os01g0805800 protein; Putative DNA-directed RNA polymerase II 23K chain; cDNA clone:006-211-F07, full insert sequence; cDNA clone:J033128E13, full insert sequence [Source:UniProtKB/TrEMBL;Acc:Q5VQW7]	Genetic Information Processing;Metabolism	Nucleotide metabolism;Transcription	ko00230//Purine metabolism;ko00230//Purine metabolism;ko00240//Pyrimidine metabolism;ko00240//Pyrimidine metabolism;ko03020//RNA polymerase;ko03020//RNA polymerase	GO:0043226//organelle;GO:0005622//intracellular;GO:0044424//intracellular part;GO:0005623//cell;GO:0043229//intracellular organelle;GO:0005634//nucleus;GO:0044464//cell part;GO:0043227//membrane-bounded organelle;GO:0043231//intracellular membrane-bounded organelle	GO:0097159//organic cyclic compound binding;GO:0003899//DNA-directed RNA polymerase activity;GO:0016740//transferase activity;GO:0005488//binding;GO:0016772//transferase activity, transferring phosphorus-containing groups;GO:0003824//catalytic activity;GO:0034062//RNA polymerase activity;GO:0003676//nucleic acid binding;GO:0003677//DNA binding;GO:1901363//heterocyclic compound binding;GO:0016779/…	GO:0097659//nucleic acid-templated transcription;GO:0009059//macromolecule biosynthetic process;GO:0044260//cellular macromolecule metabolic process;GO:0018130//heterocycle biosynthetic process;GO:0010467//gene expression;GO:0044237//cellular metabolic process;GO:0071704//organic substance metabolic process;GO:0006351//transcription, DNA-templated;GO:0034641//cellular nitrogen compound metabolic …
OS01G0805900	26.7067	56.2067	1.07354	2.09487e-14	3.4956e-13	yes	TUBB4	Tubulin beta-4 chain [Source:UniProtKB/Swiss-Prot;Acc:P45960]	Cellular Processes	Transport and catabolism	ko04145//Phagosome	GO:0005622//intracellular;GO:0043228//non-membrane-bounded organelle;GO:0044446//intracellular organelle part;GO:0044430//cytoskeletal part;GO:0044424//intracellular part;GO:0043226//organelle;GO:0043232//intracellular non-membrane-bounded organelle;GO:0044422//organelle part;GO:0044464//cell part;GO:0015630//microtubule cytoskeleton;GO:0043229//intracellular organelle;GO:0005623//cell;GO:0005874…	GO:0035639//purine ribonucleoside triphosphate binding;GO:0043167//ion binding;GO:0001883//purine nucleoside binding;GO:0005200//structural constituent of cytoskeleton;GO:0097159//organic cyclic compound binding;GO:0032553//ribonucleotide binding;GO:0016462//pyrophosphatase activity;GO:0005488//binding;GO:0001882//nucleoside binding;GO:0005525//GTP binding;GO:0016817//hydrolase activity, acting o…	GO:0065003//macromolecular complex assembly;GO:0006461//protein complex assembly;GO:0007017//microtubule-based process;GO:0043933//macromolecular complex subunit organization;GO:0044085//cellular component biogenesis;GO:0071840//cellular component organization or biogenesis;GO:0016043//cellular component organization;GO:0051258//protein polymerization;GO:0044699//single-organism process;GO:003462…
OS01G0806400	7.04667	2.42333	-1.53995	1.04065e-07	8.99143e-07	yes	-	-	-	-	-	-	-	-
OS01G0810300	2.13	9.18	2.10764	2.72015e-15	4.85234e-14	yes	CML1	Calmodulin-like protein 1 [Source:UniProtKB/Swiss-Prot;Acc:Q8S1Y9]	Organismal Systems;Environmental Information Processing	Signal transduction;Environmental adaptation	ko04626//Plant-pathogen interaction;ko04070//Phosphatidylinositol signaling system	GO:0016020//membrane	GO:0005488//binding;GO:0043167//ion binding;GO:0046872//metal ion binding;GO:0005509//calcium ion binding;GO:0043169//cation binding	-
OS01G0810800	0.25	0.0633333	-1.98089	0.00400987	0.0145705	yes	-	Uncharacterized protein; cDNA, clone: J100063K14, full insert sequence [Source:UniProtKB/TrEMBL;Acc:B7FAC9]	-	-	-	-	GO:0000166//nucleotide binding;GO:0036094//small molecule binding;GO:0032550//purine ribonucleoside binding;GO:0004674//protein serine/threonine kinase activity;GO:0032555//purine ribonucleotide binding;GO:1901265//nucleoside phosphate binding;GO:0004672//protein kinase activity;GO:0043168//anion binding;GO:0035639//purine ribonucleoside triphosphate binding;GO:0097159//organic cyclic compound bi…	GO:0016310//phosphorylation;GO:0009987//cellular process;GO:0044267//cellular protein metabolic process;GO:0043412//macromolecule modification;GO:0006464//cellular protein modification process;GO:0019538//protein metabolic process;GO:0043170//macromolecule metabolic process;GO:0071704//organic substance metabolic process;GO:0036211//protein modification process;GO:0006793//phosphorus metabolic pr…
OS01G0813000	0.236667	0.736667	1.63816	8.4038e-05	0.000450537	yes	-	-	-	-	-	-	GO:0003824//catalytic activity	-
OS01G0814100	0.803333	9.34667	3.54038	4.04958e-40	2.55394e-38	yes	-	P0432B10.23 protein; Protease inhibitor-like protein; Uncharacterized protein; cDNA clone:006-209-B11, full insert sequence [Source:UniProtKB/TrEMBL;Acc:Q8RZK6]	-	-	-	-	GO:0003824//catalytic activity;GO:0016787//hydrolase activity;GO:0008233//peptidase activity	GO:0044238//primary metabolic process;GO:0071704//organic substance metabolic process;GO:0008152//metabolic process;GO:0019538//protein metabolic process;GO:0006508//proteolysis;GO:0043170//macromolecule metabolic process
OS01G0816500	3.47	1.32667	-1.38713	2.17928e-06	1.54434e-05	yes	-	Os01g0816500 protein [Source:UniProtKB/TrEMBL;Acc:C7IXS4]	-	-	-	-	GO:0005488//binding	-
OS01G0818600	6.80333	2.63667	-1.36753	3.35349e-16	6.39138e-15	yes	-	Protein kinase-like [Source:UniProtKB/TrEMBL;Acc:Q5QMM2]	-	-	-	GO:0005622//intracellular;GO:0044464//cell part;GO:0016020//membrane;GO:0071944//cell periphery;GO:0043231//intracellular membrane-bounded organelle;GO:0044424//intracellular part;GO:0005623//cell;GO:0009536//plastid;GO:0005737//cytoplasm;GO:0043226//organelle;GO:0043227//membrane-bounded organelle;GO:0005886//plasma membrane;GO:0009507//chloroplast;GO:0043229//intracellular organelle;GO:0044444/…	GO:0001883//purine nucleoside binding;GO:0043168//anion binding;GO:0032553//ribonucleotide binding;GO:0003824//catalytic activity;GO:0016740//transferase activity;GO:1901265//nucleoside phosphate binding;GO:0043167//ion binding;GO:0001882//nucleoside binding;GO:0000166//nucleotide binding;GO:0035639//purine ribonucleoside triphosphate binding;GO:0032559//adenyl ribonucleotide binding;GO:0004672//…	GO:0044237//cellular metabolic process;GO:0006796//phosphate-containing compound metabolic process;GO:0019538//protein metabolic process;GO:0006468//protein phosphorylation;GO:0043412//macromolecule modification;GO:0006464//cellular protein modification process;GO:0008152//metabolic process;GO:0044267//cellular protein metabolic process;GO:0044260//cellular macromolecule metabolic process;GO:0044…
OS01G0818700	4.28	1.35	-1.66465	3.44356e-12	4.82822e-11	yes	-	Os01g0818600 protein [Source:UniProtKB/TrEMBL;Acc:C7IWS6]	-	-	-	-	GO:0005488//binding;GO:0005515//protein binding	-
OS01G0819700	0.91	3.19333	1.81112	1.3845e-10	1.67573e-09	yes	-	-	-	-	-	-	-	-
OS01G0820800	0.93	4.33667	2.22128	1.89175e-13	2.94213e-12	yes	-	-	-	-	-	-	-	-
OS01G0823100	40.6733	17.0433	-1.25488	1.57045e-30	6.77175e-29	yes	EXPA2	Expansin-A2 [Source:UniProtKB/Swiss-Prot;Acc:Q40636]	-	-	-	GO:0005623//cell;GO:0016020//membrane;GO:0005576//extracellular region;GO:0005618//cell wall;GO:0044464//cell part;GO:0030312//external encapsulating structure;GO:0071944//cell periphery	-	GO:0016043//cellular component organization;GO:0006949//syncytium formation;GO:0071554//cell wall organization or biogenesis;GO:0048646//anatomical structure formation involved in morphogenesis;GO:0009653//anatomical structure morphogenesis;GO:0032502//developmental process;GO:0071555//cell wall organization;GO:0044767//single-organism developmental process;GO:0071840//cellular component organiza…
OS01G0823150	41.8767	18.42	-1.18487	2.51998e-18	5.56793e-17	yes	-	-	-	-	-	-	-	-
OS01G0823500	0.356667	0.836667	1.23008	0.0130388	0.0402795	yes	-	Os01g0823500 protein; Ovate family protein-like; Uncharacterized protein; cDNA clone:002-105-A08, full insert sequence [Source:UniProtKB/TrEMBL;Acc:Q5JN79]	-	-	-	-	GO:1901363//heterocyclic compound binding;GO:0005488//binding;GO:0003676//nucleic acid binding;GO:0097159//organic cyclic compound binding;GO:0003677//DNA binding	-
OS01G0824700	3.33	7.33667	1.1396	5.77713e-14	9.34787e-13	yes	-	Os01g0824700 protein; cDNA clone:J023063M01, full insert sequence [Source:UniProtKB/TrEMBL;Acc:Q0JI48]	-	-	-	-	GO:0005488//binding;GO:0005515//protein binding	-
OS01G0829600	8.36667	3.85333	-1.11855	4.32212e-07	3.39809e-06	yes	-	-	-	-	-	-	-	-
OS01G0829700	8.32	3.14667	-1.40276	1.14981e-13	1.82364e-12	yes	-	-	-	-	-	-	-	-
OS01G0830200	10.1267	4.21667	-1.26398	2.90258e-22	8.26604e-21	yes	-	Os01g0830200 protein; Putative ring finger protein 5; Uncharacterized protein; cDNA clone:J013097A17, full insert sequence; cDNA clone:J023010E11, full insert sequence [Source:UniProtKB/TrEMBL;Acc:Q5QLT9]	-	-	-	-	GO:0005515//protein binding;GO:0046872//metal ion binding;GO:0008270//zinc ion binding;GO:0043169//cation binding;GO:0043167//ion binding;GO:0005488//binding;GO:0046914//transition metal ion binding	-
OS01G0836400	4.77	11.4833	1.26748	1.85616e-12	2.65837e-11	yes	-	-	-	-	-	-	-	-
OS01G0838100	0.001	1.24667	10.2839	5.08083e-27	1.87318e-25	yes	-	-	-	-	-	-	-	-
OS01G0838300	0.001	3.92667	11.9391	2.54237e-12	3.61208e-11	yes	-	-	-	-	-	-	-	-
OS01G0838350	148.697	16.6467	-3.15907	2.99727e-48	2.52702e-46	yes	-	-	-	-	-	-	-	-
OS01G0840900	2.13	6.6	1.63161	2.75062e-09	2.87894e-08	yes	-	-	-	-	-	-	-	-
OS01G0842500	0.21	0.0333333	-2.65535	0.0154322	0.0464897	yes	-	Os01g0842500 protein; Putative laccase LAC5-6; Uncharacterized protein; cDNA clone:J013068J22, full insert sequence [Source:UniProtKB/TrEMBL;Acc:Q8S2A8]	-	-	-	GO:0005576//extracellular region;GO:0048046//apoplast	GO:0016682//oxidoreductase activity, acting on diphenols and related substances as donors, oxygen as acceptor;GO:0005507//copper ion binding;GO:0052716//hydroquinone:oxygen oxidoreductase activity;GO:0046914//transition metal ion binding;GO:0003824//catalytic activity;GO:0043169//cation binding;GO:0016491//oxidoreductase activity;GO:0043167//ion binding;GO:0005488//binding;GO:0016679//oxidoreduct…	GO:0010035//response to inorganic substance;GO:0009987//cellular process;GO:0019748//secondary metabolic process;GO:1901361//organic cyclic compound catabolic process;GO:0009056//catabolic process;GO:0042221//response to chemical;GO:0055114//oxidation-reduction process;GO:1901700//response to oxygen-containing compound;GO:0008152//metabolic process;GO:0050896//response to stimulus;GO:0071704//org…
OS01G0843432	0.283333	1.33667	2.23807	0.0013998	0.0057629	yes	-	-	-	-	-	-	-	-
OS01G0843500	1.88333	6.35333	1.75423	1.40042e-12	2.032e-11	yes	-	-	-	-	-	-	-	-
OS01G0844300	10.3067	1.41333	-2.8664	7.51363e-31	3.31116e-29	yes	-	Peptidyl-prolyl cis-trans isomerase [Source:UniProtKB/TrEMBL;Acc:Q5N9W0]	-	-	-	GO:0043231//intracellular membrane-bounded organelle;GO:0005737//cytoplasm;GO:0044432//endoplasmic reticulum part;GO:0005623//cell;GO:0016020//membrane;GO:0098588//bounding membrane of organelle;GO:0044446//intracellular organelle part;GO:0044444//cytoplasmic part;GO:0044425//membrane part;GO:0042175//nuclear outer membrane-endoplasmic reticulum membrane network;GO:0098589//membrane region;GO:000…	GO:0005527//macrolide binding;GO:0097159//organic cyclic compound binding;GO:0016853//isomerase activity;GO:0005528//FK506 binding;GO:0008144//drug binding;GO:1901363//heterocyclic compound binding;GO:0003824//catalytic activity;GO:0003755//peptidyl-prolyl cis-trans isomerase activity;GO:0016859//cis-trans isomerase activity;GO:0005488//binding	GO:0044238//primary metabolic process;GO:0019538//protein metabolic process;GO:0018193//peptidyl-amino acid modification;GO:0043170//macromolecule metabolic process;GO:0000413//protein peptidyl-prolyl isomerization;GO:0036211//protein modification process;GO:0061077//chaperone-mediated protein folding;GO:0071704//organic substance metabolic process;GO:0018208//peptidyl-proline modification;GO:004…
OS01G0844500	7.22	3.29333	-1.13245	1.12311e-10	1.3671e-09	yes	-	Os01g0844500 protein; Putative aspartic proteinase nepenthesin II; Uncharacterized protein [Source:UniProtKB/TrEMBL;Acc:Q8RVE6]	-	-	-	GO:0044444//cytoplasmic part;GO:0043226//organelle;GO:0043229//intracellular organelle;GO:0005622//intracellular;GO:0005737//cytoplasm;GO:0012505//endomembrane system;GO:0044424//intracellular part;GO:0005623//cell;GO:0005783//endoplasmic reticulum;GO:0043231//intracellular membrane-bounded organelle;GO:0044464//cell part;GO:0043227//membrane-bounded organelle	GO:0070001//aspartic-type peptidase activity;GO:0016787//hydrolase activity;GO:0004175//endopeptidase activity;GO:0003824//catalytic activity;GO:0008233//peptidase activity;GO:0004190//aspartic-type endopeptidase activity;GO:0070011//peptidase activity, acting on L-amino acid peptides	GO:0022414//reproductive process;GO:0009790//embryo development;GO:0032502//developmental process;GO:0016265//death;GO:0071704//organic substance metabolic process;GO:0009793//embryo development ending in seed dormancy;GO:0032501//multicellular organismal process;GO:0044238//primary metabolic process;GO:0048731//system development;GO:0044767//single-organism developmental process;GO:0008152//meta…
OS01G0845000	0.586667	0.23	-1.35091	0.0126582	0.0392437	yes	-	-	-	-	-	-	-	-
OS01G0845100	0.496667	0.13	-1.93377	0.0118973	0.0371725	yes	-	-	-	-	-	-	-	-
OS01G0846000	0.0666667	4.48	6.07039	3.92503e-73	5.74202e-71	yes	-	-	-	-	-	-	-	-
OS01G0846400	0.0666667	0.22	1.72247	0.013029	0.0402606	yes	-	-	-	-	-	-	-	-
OS01G0846500	0.733333	9.27667	3.66107	1.55105e-59	1.70764e-57	yes	-	-	-	-	-	-	-	-
OS01G0847300	10.2967	3.77333	-1.44827	2.87443e-08	2.67628e-07	yes	-	CASP-like protein 5B1 [Source:UniProtKB/Swiss-Prot;Acc:Q5N794]	-	-	-	GO:0005623//cell;GO:0005886//plasma membrane;GO:0031224//intrinsic component of membrane;GO:0071944//cell periphery;GO:0016021//integral component of membrane;GO:0016020//membrane;GO:0044425//membrane part;GO:0044464//cell part	-	-
OS01G0847700	3.99333	1.93667	-1.04402	1.31206e-05	8.18934e-05	yes	-	Putative aldose reductase; cDNA clone:J033138E18, full insert sequence [Source:UniProtKB/TrEMBL;Acc:Q941T6]	-	-	-	GO:0044444//cytoplasmic part;GO:0043227//membrane-bounded organelle;GO:0005634//nucleus;GO:0005623//cell;GO:0005829//cytosol;GO:0043226//organelle;GO:0005622//intracellular;GO:0044424//intracellular part;GO:0005737//cytoplasm;GO:0043231//intracellular membrane-bounded organelle;GO:0043229//intracellular organelle;GO:0044464//cell part	GO:0003824//catalytic activity;GO:0016491//oxidoreductase activity	GO:0050896//response to stimulus;GO:0046686//response to cadmium ion;GO:0044699//single-organism process;GO:0010035//response to inorganic substance;GO:0042221//response to chemical;GO:0008152//metabolic process;GO:0055114//oxidation-reduction process;GO:0044710//single-organism metabolic process;GO:0010038//response to metal ion
OS01G0848300	0.21	0.07	-1.58496	0.0151247	0.045718	yes	-	Tetratricopeptide repeat (TPR)-like superfamily protein [Source:Projected from Arabidopsis thaliana (AT3G46790) TAIR;Acc:AT3G46790]	-	-	-	GO:0044464//cell part;GO:0044444//cytoplasmic part;GO:0009536//plastid;GO:0043229//intracellular organelle;GO:0005623//cell;GO:0043227//membrane-bounded organelle;GO:0044424//intracellular part;GO:0009507//chloroplast;GO:0005622//intracellular;GO:0043231//intracellular membrane-bounded organelle;GO:0043226//organelle;GO:0005737//cytoplasm	GO:0005515//protein binding;GO:0005488//binding	GO:0010628//positive regulation of gene expression;GO:0016246//RNA interference;GO:0008380//RNA splicing;GO:0010604//positive regulation of macromolecule metabolic process;GO:0010557//positive regulation of macromolecule biosynthetic process;GO:0051254//positive regulation of RNA metabolic process;GO:0048518//positive regulation of biological process;GO:0000377//RNA splicing, via transesterificat…
OS01G0849000	0.001	0.6	9.22882	0.00422834	0.0152571	yes	-	Os01g0849000 protein; Putative uncharacterized protein P0005H10.38; cDNA clone:001-108-H02, full insert sequence; cDNA clone:001-108-H09, full insert sequence [Source:UniProtKB/TrEMBL;Acc:Q5N781]	-	-	-	GO:0009506//plasmodesma;GO:0055044//symplast;GO:0005911//cell-cell junction;GO:0030054//cell junction	GO:0005488//binding;GO:0008289//lipid binding	GO:0010876//lipid localization;GO:0033036//macromolecule localization;GO:0044699//single-organism process;GO:0051179//localization;GO:1902578//single-organism localization;GO:0006810//transport;GO:0044765//single-organism transport;GO:0006869//lipid transport;GO:0051234//establishment of localization;GO:0071702//organic substance transport
OS01G0850050	0.0466667	0.993333	4.41181	2.11852e-05	0.000127032	yes	-	-	-	-	-	-	-	-
OS01G0850700	2.79333	6.74667	1.27219	7.6824e-13	1.1379e-11	yes	LAC7	Laccase-7 [Source:UniProtKB/Swiss-Prot;Acc:Q5N7B4]	-	-	-	GO:0005576//extracellular region;GO:0048046//apoplast	GO:0005507//copper ion binding;GO:0016682//oxidoreductase activity, acting on diphenols and related substances as donors, oxygen as acceptor;GO:0052716//hydroquinone:oxygen oxidoreductase activity;GO:0016491//oxidoreductase activity;GO:0016679//oxidoreductase activity, acting on diphenols and related substances as donors;GO:0046914//transition metal ion binding;GO:0043167//ion binding;GO:0043169/…	GO:1990267//response to transition metal nanoparticle;GO:0019748//secondary metabolic process;GO:0019439//aromatic compound catabolic process;GO:0048608//reproductive structure development;GO:0006725//cellular aromatic compound metabolic process;GO:0009987//cellular process;GO:0008152//metabolic process;GO:1901575//organic substance catabolic process;GO:0071704//organic substance metabolic proces…
OS01G0851600	2.39333	5.58	1.22124	5.32704e-07	4.13339e-06	yes	-	Os01g0851600 protein; Putative steroid 5alpha-reductase; cDNA clone:J033034K18, full insert sequence [Source:UniProtKB/TrEMBL;Acc:Q8LQ34]	Metabolism	Metabolism of terpenoids and polyketides	ko00905//Brassinosteroid biosynthesis	GO:0016021//integral component of membrane;GO:0005622//intracellular;GO:0044464//cell part;GO:0005623//cell;GO:0044425//membrane part;GO:0031224//intrinsic component of membrane;GO:0005737//cytoplasm;GO:0016020//membrane;GO:0044424//intracellular part	GO:0003865//3-oxo-5-alpha-steroid 4-dehydrogenase activity;GO:0016491//oxidoreductase activity;GO:0009917//sterol 5-alpha reductase activity;GO:0016628//oxidoreductase activity, acting on the CH-CH group of donors, NAD or NADP as acceptor;GO:0050213//progesterone 5-alpha-reductase activity;GO:0016627//oxidoreductase activity, acting on the CH-CH group of donors;GO:0033765//steroid dehydrogenase a…	GO:0055088//lipid homeostasis;GO:1901576//organic substance biosynthetic process;GO:0016131//brassinosteroid metabolic process;GO:0008152//metabolic process;GO:0016129//phytosteroid biosynthetic process;GO:0016128//phytosteroid metabolic process;GO:0010817//regulation of hormone levels;GO:0044281//small molecule metabolic process;GO:0008610//lipid biosynthetic process;GO:0065007//biological regul…
OS01G0852200	4.94667	12.4767	1.3347	5.53832e-17	1.11596e-15	yes	PHT4;3	Probable anion transporter 3, chloroplastic [Source:UniProtKB/Swiss-Prot;Acc:Q8W0H5]	-	-	-	GO:0016021//integral component of membrane;GO:0044424//intracellular part;GO:0016020//membrane;GO:0031969//chloroplast membrane;GO:0044434//chloroplast part;GO:0043227//membrane-bounded organelle;GO:0043229//intracellular organelle;GO:0031975//envelope;GO:0005623//cell;GO:0042170//plastid membrane;GO:0031224//intrinsic component of membrane;GO:0009507//chloroplast;GO:0044444//cytoplasmic part;GO:…	GO:1901677//phosphate transmembrane transporter activity;GO:0005315//inorganic phosphate transmembrane transporter activity;GO:0022857//transmembrane transporter activity;GO:0022804//active transmembrane transporter activity;GO:0015291//secondary active transmembrane transporter activity;GO:0005215//transporter activity	GO:0015698//inorganic anion transport;GO:1902578//single-organism localization;GO:0044699//single-organism process;GO:0055085//transmembrane transport;GO:0006810//transport;GO:0009987//cellular process;GO:0044765//single-organism transport;GO:0015706//nitrate transport;GO:0051179//localization;GO:0044763//single-organism cellular process;GO:0006820//anion transport;GO:0006811//ion transport;GO:00…
OS01G0852400	1.31	0.37	-1.82397	8.49463e-07	6.40506e-06	yes	-	-	-	-	-	-	-	-
OS01G0852650	0.001	0.41	8.67948	3.45338e-05	0.000199818	yes	-	Uncharacterized protein [Source:UniProtKB/TrEMBL;Acc:A3A002]	-	-	-	-	-	GO:0010556//regulation of macromolecule biosynthetic process;GO:0006355//regulation of transcription, DNA-templated;GO:0010468//regulation of gene expression;GO:0051171//regulation of nitrogen compound metabolic process;GO:1903506//regulation of nucleic acid-templated transcription;GO:0050794//regulation of cellular process;GO:0031323//regulation of cellular metabolic process;GO:0051252//regulati…
OS01G0853000	11.2133	3.51333	-1.6743	1.71519e-15	3.10635e-14	yes	-	Os01g0853000 protein; Putative uncharacterized protein P0529E05.17; Uncharacterized protein; cDNA clone:J013034J20, full insert sequence [Source:UniProtKB/TrEMBL;Acc:Q5N9C0]	-	-	-	GO:0031984//organelle subcompartment;GO:0043229//intracellular organelle;GO:0043226//organelle;GO:0044434//chloroplast part;GO:0044446//intracellular organelle part;GO:0044444//cytoplasmic part;GO:0044424//intracellular part;GO:0009536//plastid;GO:0005737//cytoplasm;GO:0009507//chloroplast;GO:0043231//intracellular membrane-bounded organelle;GO:0016020//membrane;GO:0005622//intracellular;GO:00444…	-	-
OS01G0853600	0.346667	0.913333	1.39759	7.23243e-07	5.49733e-06	yes	-	-	-	-	-	-	-	-
OS01G0854000	3.34333	9.02333	1.43237	3.67917e-20	9.25221e-19	yes	-	Putative hydroxycinnamoyl transferase; cDNA clone:J023050J22, full insert sequence [Source:UniProtKB/TrEMBL;Acc:Q5N7V3]	-	-	-	-	GO:0016746//transferase activity, transferring acyl groups;GO:0016747//transferase activity, transferring acyl groups other than amino-acyl groups;GO:0016740//transferase activity;GO:0003824//catalytic activity	-
OS01G0854800	0.206667	0.001	-7.69116	0.00152527	0.00620228	yes	-	cytochrome P450, family 86, subfamily A, polypeptide 1 [Source:Projected from Arabidopsis thaliana (AT5G58860) TAIR;Acc:AT5G58860]	Metabolism	Lipid metabolism	ko00073//Cutin, suberine and wax biosynthesis	GO:0043226//organelle;GO:0044464//cell part;GO:0043229//intracellular organelle;GO:0005737//cytoplasm;GO:0043227//membrane-bounded organelle;GO:0043231//intracellular membrane-bounded organelle;GO:0044444//cytoplasmic part;GO:0005623//cell;GO:0044424//intracellular part;GO:0005773//vacuole;GO:0005622//intracellular	GO:0005488//binding;GO:0046872//metal ion binding;GO:0043169//cation binding;GO:0016491//oxidoreductase activity;GO:0016705//oxidoreductase activity, acting on paired donors, with incorporation or reduction of molecular oxygen;GO:0046906//tetrapyrrole binding;GO:0019825//oxygen binding;GO:0016713//oxidoreductase activity, acting on paired donors, with incorporation or reduction of molecular oxyge…	GO:1901360//organic cyclic compound metabolic process;GO:1901576//organic substance biosynthetic process;GO:0044711//single-organism biosynthetic process;GO:0051234//establishment of localization;GO:1902578//single-organism localization;GO:0006810//transport;GO:0044281//small molecule metabolic process;GO:0019438//aromatic compound biosynthetic process;GO:0009699//phenylpropanoid biosynthetic pro…
OS01G0855400	4.58	13.06	1.51174	2.26843e-20	5.76335e-19	yes	-	Myb protein; Myb proto-oncogene protein-like; Os01g0855400 protein; Uncharacterized protein [Source:UniProtKB/TrEMBL;Acc:Q5N7V5]	-	-	-	-	GO:0097159//organic cyclic compound binding;GO:0003676//nucleic acid binding;GO:0005488//binding;GO:0003677//DNA binding;GO:0003682//chromatin binding;GO:1901363//heterocyclic compound binding;GO:0044877//macromolecular complex binding	-
OS01G0855600	4.53333	2.18	-1.05624	6.58483e-08	5.83259e-07	yes	-	Os01g0855600 protein; Putative nematode-resistance protein; Uncharacterized protein; cDNA clone:J013095E24, full insert sequence [Source:UniProtKB/TrEMBL;Acc:Q7E5I4]	-	-	-	-	-	GO:0006952//defense response;GO:0009814//defense response, incompatible interaction;GO:1901700//response to oxygen-containing compound;GO:0009605//response to external stimulus;GO:0009751//response to salicylic acid;GO:0043207//response to external biotic stimulus;GO:0014070//response to organic cyclic compound;GO:0042742//defense response to bacterium;GO:0006955//immune response;GO:0001101//resp…
OS01G0855900	2.39667	0.676667	-1.82451	0.000866781	0.00375168	yes	-	-	-	-	-	-	-	-
OS01G0856000	0.173333	0.493333	1.50901	0.0109038	0.0345739	yes	CDC6	Cell division control protein 6 homolog [Source:UniProtKB/Swiss-Prot;Acc:Q5N897]	-	-	-	GO:0043227//membrane-bounded organelle;GO:0043231//intracellular membrane-bounded organelle;GO:0005622//intracellular;GO:0044424//intracellular part;GO:0005634//nucleus;GO:0005623//cell;GO:0043229//intracellular organelle;GO:0043226//organelle;GO:0044464//cell part	GO:0017111//nucleoside-triphosphatase activity;GO:0036094//small molecule binding;GO:0035639//purine ribonucleoside triphosphate binding;GO:1901363//heterocyclic compound binding;GO:0016787//hydrolase activity;GO:0097159//organic cyclic compound binding;GO:0032549//ribonucleoside binding;GO:0003824//catalytic activity;GO:0032553//ribonucleotide binding;GO:0001883//purine nucleoside binding;GO:000…	GO:0006725//cellular aromatic compound metabolic process;GO:0044699//single-organism process;GO:0006259//DNA metabolic process;GO:0071704//organic substance metabolic process;GO:0044763//single-organism cellular process;GO:0008152//metabolic process;GO:0006139//nucleobase-containing compound metabolic process;GO:0034641//cellular nitrogen compound metabolic process;GO:0009987//cellular process;GO…
OS01G0856900	109.08	45.9	-1.24882	2.32606e-29	9.55829e-28	yes	-	Os01g0856900 protein; Putative uncharacterized protein OJ1402_H07.28; Putative uncharacterized protein P0683F02.5; cDNA clone:002-130-D02, full insert sequence [Source:UniProtKB/TrEMBL;Acc:Q94DE9]	-	-	-	-	GO:0001871//pattern binding;GO:2001070//starch binding;GO:0030247//polysaccharide binding;GO:0003824//catalytic activity;GO:0030246//carbohydrate binding;GO:0005488//binding	GO:0008152//metabolic process
OS01G0857950	1.99	4.06	1.02871	1.07343e-11	1.43175e-10	yes	-	-	-	-	-	-	-	-
OS01G0858900	3.91333	1.77333	-1.14193	8.54165e-06	5.50176e-05	yes	-	Os01g0858900 protein; Putative uncharacterized protein P0489B03.1; Putative uncharacterized protein P0683F02.29; Uncharacterized protein [Source:UniProtKB/TrEMBL;Acc:Q94DD4]	-	-	-	GO:0098588//bounding membrane of organelle;GO:0000139//Golgi membrane;GO:0043226//organelle;GO:0005622//intracellular;GO:0044446//intracellular organelle part;GO:0005794//Golgi apparatus;GO:0031300//intrinsic component of organelle membrane;GO:0030173//integral component of Golgi membrane;GO:0043227//membrane-bounded organelle;GO:0031090//organelle membrane;GO:0016020//membrane;GO:0043229//intrac…	GO:0016740//transferase activity;GO:0016757//transferase activity, transferring glycosyl groups;GO:0003824//catalytic activity;GO:0008373//sialyltransferase activity	GO:1901135//carbohydrate derivative metabolic process;GO:0043412//macromolecule modification;GO:0044267//cellular protein metabolic process;GO:0070085//glycosylation;GO:1901137//carbohydrate derivative biosynthetic process;GO:0009059//macromolecule biosynthetic process;GO:0009100//glycoprotein metabolic process;GO:0005975//carbohydrate metabolic process;GO:0006464//cellular protein modification p…
OS01G0860450	2.33667	0.273333	-3.09572	3.59157e-31	1.6026e-29	yes	-	-	-	-	-	-	-	-
OS01G0860601	9.91333	0.356667	-4.79672	6.48596e-46	5.05589e-44	yes	-	Os01g0860601 protein; Putative ferredoxin; cDNA clone:J023035H08, full insert sequence [Source:UniProtKB/TrEMBL;Acc:Q5N7C3]	Metabolism	Energy metabolism	ko00195//Photosynthesis	-	GO:0046872//metal ion binding;GO:0009055//electron carrier activity;GO:0043167//ion binding;GO:0051536//iron-sulfur cluster binding;GO:0005488//binding;GO:0043169//cation binding;GO:0051540//metal cluster binding;GO:0051537//2 iron, 2 sulfur cluster binding	GO:0044710//single-organism metabolic process;GO:0008152//metabolic process;GO:0055114//oxidation-reduction process;GO:0009987//cellular process;GO:0006091//generation of precursor metabolites and energy;GO:0044699//single-organism process;GO:0044763//single-organism cellular process;GO:0044237//cellular metabolic process;GO:0022900//electron transport chain
OS01G0861400	0.001	0.97	9.92184	0.00299319	0.0112805	yes	-	-	-	-	-	GO:0016020//membrane	GO:0005509//calcium ion binding;GO:0003824//catalytic activity;GO:0004559//alpha-mannosidase activity;GO:0046872//metal ion binding;GO:0015924//mannosyl-oligosaccharide mannosidase activity;GO:0004553//hydrolase activity, hydrolyzing O-glycosyl compounds;GO:0005488//binding;GO:0016787//hydrolase activity;GO:0016798//hydrolase activity, acting on glycosyl bonds;GO:0004571//mannosyl-oligosaccharide…	-
OS01G0862400	0.001	0.98	9.93664	1.57546e-07	1.32605e-06	yes	-	-	-	-	-	-	-	-
OS01G0862500	0.001	0.623333	9.28386	2.13822e-06	1.5186e-05	yes	-	-	-	-	-	-	-	-
OS01G0863100	0.156667	1.86667	3.57469	2.09313e-21	5.65283e-20	yes	-	-	-	-	-	-	-	-
OS01G0863166	8.63667	2.80667	-1.62162	2.62825e-15	4.69626e-14	yes	-	-	-	-	-	-	-	-
OS01G0863800	0.38	0.001	-8.56986	0.0112596	0.0355298	yes	-	-	-	-	-	-	-	-
OS01G0864000	2.06333	0.553333	-1.89876	1.45025e-06	1.05622e-05	yes	-	-	-	-	-	-	-	-
OS01G0864100	1.47333	0.59	-1.3203	0.000532728	0.00241033	yes	-	-	-	-	-	-	-	-
OS01G0866500	3.14667	1.44667	-1.12109	0.000176619	0.000888448	yes	-	Os01g0866500 protein; Putative soluble inorganic pyrophosphatase; Uncharacterized protein; cDNA clone:J023060L20, full insert sequence [Source:UniProtKB/TrEMBL;Acc:Q5N9F4]	Metabolism	Energy metabolism	ko00190//Oxidative phosphorylation	GO:0005623//cell;GO:0005634//nucleus;GO:0005622//intracellular;GO:0043231//intracellular membrane-bounded organelle;GO:0043227//membrane-bounded organelle;GO:0044464//cell part;GO:0043226//organelle;GO:0044424//intracellular part;GO:0043229//intracellular organelle;GO:0005737//cytoplasm	GO:0000287//magnesium ion binding;GO:0046872//metal ion binding;GO:0016787//hydrolase activity;GO:0004427//inorganic diphosphatase activity;GO:0043167//ion binding;GO:0016817//hydrolase activity, acting on acid anhydrides;GO:0043169//cation binding;GO:0016462//pyrophosphatase activity;GO:0003824//catalytic activity;GO:0005488//binding;GO:0016818//hydrolase activity, acting on acid anhydrides, in …	GO:0008152//metabolic process;GO:0009987//cellular process;GO:0044237//cellular metabolic process;GO:0006796//phosphate-containing compound metabolic process;GO:0006793//phosphorus metabolic process
OS01G0867300	4.79	9.87	1.04302	2.62429e-11	3.37523e-10	yes	-	ABA responsive element binding factor 1; Os01g0867300 protein; cDNA clone:J013123H12, full insert sequence [Source:UniProtKB/TrEMBL;Acc:Q0JHF1]	Environmental Information Processing	Signal transduction	ko04075//Plant hormone signal transduction	-	GO:0003676//nucleic acid binding;GO:0005488//binding;GO:0003677//DNA binding;GO:0003700//sequence-specific DNA binding transcription factor activity;GO:1901363//heterocyclic compound binding;GO:0043565//sequence-specific DNA binding;GO:0001071//nucleic acid binding transcription factor activity;GO:0097159//organic cyclic compound binding	GO:0060255//regulation of macromolecule metabolic process;GO:0050794//regulation of cellular process;GO:0051252//regulation of RNA metabolic process;GO:0050789//regulation of biological process;GO:0010468//regulation of gene expression;GO:1903506//regulation of nucleic acid-templated transcription;GO:0006355//regulation of transcription, DNA-templated;GO:0010556//regulation of macromolecule biosy…
OS01G0868000	0.863333	2.16333	1.32527	0.00390123	0.0142258	yes	-	AP2 domain transcription factor-like; Os01g0868000 protein [Source:UniProtKB/TrEMBL;Acc:Q5N965]	-	-	-	GO:0005623//cell;GO:0043229//intracellular organelle;GO:0005634//nucleus;GO:0044464//cell part;GO:0005622//intracellular;GO:0043231//intracellular membrane-bounded organelle;GO:0043227//membrane-bounded organelle;GO:0043226//organelle;GO:0044424//intracellular part	GO:1901363//heterocyclic compound binding;GO:0003676//nucleic acid binding;GO:0097159//organic cyclic compound binding;GO:0005488//binding;GO:0003677//DNA binding;GO:0003700//sequence-specific DNA binding transcription factor activity;GO:0001071//nucleic acid binding transcription factor activity	GO:0006139//nucleobase-containing compound metabolic process;GO:0009889//regulation of biosynthetic process;GO:0050789//regulation of biological process;GO:0060255//regulation of macromolecule metabolic process;GO:0046483//heterocycle metabolic process;GO:0009058//biosynthetic process;GO:0034654//nucleobase-containing compound biosynthetic process;GO:0071704//organic substance metabolic process;G…
OS01G0870350	2.41667	0.9	-1.42502	7.52158e-05	0.000408019	yes	-	-	-	-	-	-	-	-
OS01G0871000	0.176667	0.001	-7.46489	0.00483698	0.0171462	yes	-	Uncharacterized protein [Source:UniProtKB/TrEMBL;Acc:A3A014]	-	-	-	-	GO:0016773//phosphotransferase activity, alcohol group as acceptor;GO:0004674//protein serine/threonine kinase activity;GO:0017076//purine nucleotide binding;GO:0030554//adenyl nucleotide binding;GO:0005488//binding;GO:0003824//catalytic activity;GO:0016740//transferase activity;GO:0043167//ion binding;GO:0016772//transferase activity, transferring phosphorus-containing groups;GO:0097159//organic…	GO:0044237//cellular metabolic process;GO:0044699//single-organism process;GO:0043412//macromolecule modification;GO:0044260//cellular macromolecule metabolic process;GO:0019538//protein metabolic process;GO:0044706//multi-multicellular organism process;GO:0009987//cellular process;GO:0036211//protein modification process;GO:0007154//cell communication;GO:0009856//pollination;GO:0008152//metaboli…
OS01G0871733	0.536667	1.84333	1.78022	6.06544e-06	4.00504e-05	yes	-	-	-	-	-	-	-	-
OS01G0872533	0.87	2.14667	1.30301	1.94393e-05	0.000117719	yes	-	-	-	-	-	-	-	-
OS01G0878400	1.10667	0.483333	-1.19513	0.0137314	0.042086	yes	-	Os01g0878400 protein; Putative amino acid permease 6; Uncharacterized protein; cDNA clone:J033073B17, full insert sequence [Source:UniProtKB/TrEMBL;Acc:Q8L4X7]	-	-	-	GO:0044425//membrane part;GO:0031224//intrinsic component of membrane;GO:0016021//integral component of membrane;GO:0016020//membrane	-	-
OS01G0881000	1.34667	0.623333	-1.11132	9.04297e-05	0.000482221	yes	-	-	-	-	-	GO:0032991//macromolecular complex;GO:0043226//organelle;GO:0043231//intracellular membrane-bounded organelle;GO:0043229//intracellular organelle;GO:0044446//intracellular organelle part;GO:0070603//SWI/SNF superfamily-type complex;GO:0043234//protein complex;GO:0043227//membrane-bounded organelle;GO:0005634//nucleus;GO:0044428//nuclear part;GO:0005622//intracellular;GO:0044422//organelle part;GO…	GO:0000166//nucleotide binding;GO:0001883//purine nucleoside binding;GO:0043167//ion binding;GO:0032549//ribonucleoside binding;GO:0043168//anion binding;GO:0016818//hydrolase activity, acting on acid anhydrides, in phosphorus-containing anhydrides;GO:0032550//purine ribonucleoside binding;GO:0032559//adenyl ribonucleotide binding;GO:1901363//heterocyclic compound binding;GO:0001882//nucleoside b…	GO:0006996//organelle organization;GO:0016568//chromatin modification;GO:0006325//chromatin organization;GO:0051276//chromosome organization;GO:0009987//cellular process;GO:0016043//cellular component organization;GO:0006338//chromatin remodeling;GO:0071840//cellular component organization or biogenesis;GO:0043044//ATP-dependent chromatin remodeling;GO:0043933//macromolecular complex subunit orga…
OS01G0881966	2.08667	0.52	-2.00462	0.00522559	0.0183391	yes	-	-	-	-	-	-	-	-
OS01G0888900	3.29333	1.63333	-1.01173	0.0112646	0.0355352	yes	-	-	-	-	-	-	-	-
OS01G0894050	0.386667	0.001	-8.59495	0.00618797	0.0212419	yes	-	-	-	-	-	-	-	-
OS01G0894075	0.396667	0.04	-3.30986	0.000448309	0.00205949	yes	-	-	-	-	-	-	-	-
OS01G0894100	0.646667	0.001	-9.33688	3.21374e-08	2.96464e-07	yes	-	-	-	-	-	-	-	-
OS01G0894700	6.72333	2.35667	-1.51243	2.13192e-08	2.01483e-07	yes	-	Os01g0894700 protein; Putative uncharacterized protein B1078G07.49 [Source:UniProtKB/TrEMBL;Acc:Q5JLV2]	-	-	-	-	-	GO:0008104//protein localization;GO:0019538//protein metabolic process;GO:0051234//establishment of localization;GO:0009987//cellular process;GO:0044267//cellular protein metabolic process;GO:0044237//cellular metabolic process;GO:0051179//localization;GO:0044260//cellular macromolecule metabolic process;GO:0045184//establishment of protein localization;GO:0071702//organic substance transport;GO:…
OS01G0895200	0.73	1.79333	1.29668	8.93574e-05	0.000476821	yes	-	Os01g0895200 protein [Source:UniProtKB/TrEMBL;Acc:Q0JGZ0]	-	-	-	GO:0016021//integral component of membrane;GO:0016020//membrane;GO:0044425//membrane part;GO:0031224//intrinsic component of membrane	-	-
OS01G0901600	0.001	0.3	8.22882	0.0001021	0.000538093	yes	4CLL6	4-coumarate--CoA ligase-like 6 [Source:UniProtKB/Swiss-Prot;Acc:Q8RU95]	-	-	-	-	GO:0032555//purine ribonucleotide binding;GO:0036094//small molecule binding;GO:0043167//ion binding;GO:0000166//nucleotide binding;GO:0003824//catalytic activity;GO:0032553//ribonucleotide binding;GO:1901265//nucleoside phosphate binding;GO:0043168//anion binding;GO:0097159//organic cyclic compound binding;GO:0001883//purine nucleoside binding;GO:0035639//purine ribonucleoside triphosphate bindi…	GO:0008152//metabolic process
OS01G0902200	1.79	3.92667	1.13335	9.79115e-10	1.08206e-08	yes	-	Os01g0902200 protein; Putative thimet oligopeptidase [Source:UniProtKB/TrEMBL;Acc:Q5N6Y0]	-	-	-	-	GO:0003824//catalytic activity;GO:0016787//hydrolase activity;GO:0043167//ion binding;GO:0005488//binding;GO:0070011//peptidase activity, acting on L-amino acid peptides;GO:0008233//peptidase activity;GO:0004175//endopeptidase activity;GO:0046872//metal ion binding;GO:0008237//metallopeptidase activity;GO:0043169//cation binding;GO:0004222//metalloendopeptidase activity	GO:0007275//multicellular organismal development;GO:0006082//organic acid metabolic process;GO:0009909//regulation of flower development;GO:0048285//organelle fission;GO:0044282//small molecule catabolic process;GO:0022607//cellular component assembly;GO:0044267//cellular protein metabolic process;GO:1901575//organic substance catabolic process;GO:2000241//regulation of reproductive process;GO:00…
OS01G0904200	1.02667	3.28667	1.67866	2.4265e-10	2.86653e-09	yes	-	ABC1-like; Os01g0904200 protein; cDNA clone:J013153C13, full insert sequence [Source:UniProtKB/TrEMBL;Acc:Q5N6W3]	-	-	-	-	GO:0016740//transferase activity;GO:0005524//ATP binding;GO:0001882//nucleoside binding;GO:0030554//adenyl nucleotide binding;GO:0017076//purine nucleotide binding;GO:0032553//ribonucleotide binding;GO:0032555//purine ribonucleotide binding;GO:0003824//catalytic activity;GO:0000166//nucleotide binding;GO:0016772//transferase activity, transferring phosphorus-containing groups;GO:0016301//kinase a…	GO:0006464//cellular protein modification process;GO:0043412//macromolecule modification;GO:0044238//primary metabolic process;GO:0044237//cellular metabolic process;GO:0006793//phosphorus metabolic process;GO:0006468//protein phosphorylation;GO:0043170//macromolecule metabolic process;GO:0019538//protein metabolic process;GO:0009987//cellular process;GO:0044260//cellular macromolecule metabolic …
OS01G0905700	38.2433	18.6067	-1.03939	1.33548e-17	2.79414e-16	yes	-	Os01g0905700 protein; Putative MTD2; Uncharacterized protein; cDNA clone:001-208-D10, full insert sequence; cDNA clone:006-212-H10, full insert sequence; cDNA clone:006-302-G11, full insert sequence; cDNA clone:J023105K15, full insert sequence [Source:UniProtKB/TrEMBL;Acc:Q5N6U7]	-	-	-	-	GO:0046914//transition metal ion binding;GO:0046872//metal ion binding;GO:0008270//zinc ion binding;GO:0005515//protein binding;GO:0005488//binding;GO:0043169//cation binding;GO:0043167//ion binding	-
OS01G0906450	0.04	4.05333	6.66297	1.10306e-21	3.0205e-20	yes	-	-	-	-	-	-	-	-
OS01G0907600	1.35333	0.0266667	-5.66534	7.52982e-14	1.20923e-12	yes	-	Cysteine endopeptidase; Os01g0907600 protein; Putative cysteine proteinase; Uncharacterized protein [Source:UniProtKB/TrEMBL;Acc:Q7F3A8]	-	-	-	-	GO:0008234//cysteine-type peptidase activity;GO:0008233//peptidase activity;GO:0016787//hydrolase activity;GO:0070011//peptidase activity, acting on L-amino acid peptides;GO:0003824//catalytic activity	GO:0043170//macromolecule metabolic process;GO:0071704//organic substance metabolic process;GO:0006508//proteolysis;GO:0019538//protein metabolic process;GO:0008152//metabolic process;GO:0044238//primary metabolic process
OS01G0908600	1.40667	0.616667	-1.18972	0.00158666	0.00642486	yes	-	Proline transport protein-like; Putative betaine/proline transporter; Uncharacterized protein; cDNA, clone: J065200A10, full insert sequence [Source:UniProtKB/TrEMBL;Acc:Q8L431]	-	-	-	GO:0031224//intrinsic component of membrane;GO:0016021//integral component of membrane;GO:0016020//membrane;GO:0044425//membrane part	-	-
OS01G0911000	2.50667	5.77667	1.20447	7.03588e-07	5.3581e-06	yes	-	Sas10/Utp3/C1D family [Source:Projected from Arabidopsis thaliana (AT1G07840) TAIR;Acc:AT1G07840]	-	-	-	-	GO:0003674//molecular_function	GO:0051179//localization;GO:0070727//cellular macromolecule localization;GO:1902593//single-organism nuclear import;GO:0044699//single-organism process;GO:0051641//cellular localization;GO:0008150//biological_process;GO:0044765//single-organism transport;GO:0045184//establishment of protein localization;GO:1902582//single-organism intracellular transport;GO:0017038//protein import;GO:0006605//pro…
OS01G0911300	37.22	18.0233	-1.04621	1.39499e-23	4.27682e-22	yes	-	Os01g0911300 protein [Source:UniProtKB/TrEMBL;Acc:Q0JGQ4]	-	-	-	GO:0044444//cytoplasmic part;GO:0044422//organelle part;GO:0043229//intracellular organelle;GO:0009526//plastid envelope;GO:0005623//cell;GO:0044424//intracellular part;GO:0043231//intracellular membrane-bounded organelle;GO:0009536//plastid;GO:0016021//integral component of membrane;GO:0043226//organelle;GO:0044446//intracellular organelle part;GO:0031975//envelope;GO:0009507//chloroplast;GO:004…	GO:0032550//purine ribonucleoside binding;GO:0042626//ATPase activity, coupled to transmembrane movement of substances;GO:0022857//transmembrane transporter activity;GO:0001883//purine nucleoside binding;GO:0016817//hydrolase activity, acting on acid anhydrides;GO:0003824//catalytic activity;GO:0017076//purine nucleotide binding;GO:0097159//organic cyclic compound binding;GO:0016462//pyrophosphat…	GO:0044763//single-organism cellular process;GO:0019439//aromatic compound catabolic process;GO:0055085//transmembrane transport;GO:0033013//tetrapyrrole metabolic process;GO:0006778//porphyrin-containing compound metabolic process;GO:0044270//cellular nitrogen compound catabolic process;GO:0044765//single-organism transport;GO:0051186//cofactor metabolic process;GO:0044699//single-organism proce…
OS01G0915800	29.85	77.38	1.37423	1.67361e-27	6.33795e-26	yes	-	Peptidyl-prolyl cis-trans isomerase [Source:UniProtKB/TrEMBL;Acc:Q5N801]	-	-	-	GO:0005783//endoplasmic reticulum;GO:0043229//intracellular organelle;GO:0043231//intracellular membrane-bounded organelle;GO:0005773//vacuole;GO:0005789//endoplasmic reticulum membrane;GO:0005737//cytoplasm;GO:0016020//membrane;GO:0044464//cell part;GO:0043226//organelle;GO:0043227//membrane-bounded organelle;GO:0005622//intracellular;GO:0005623//cell;GO:0044444//cytoplasmic part;GO:0098588//bou…	GO:0016859//cis-trans isomerase activity;GO:0003824//catalytic activity;GO:0005528//FK506 binding;GO:0003755//peptidyl-prolyl cis-trans isomerase activity;GO:0005527//macrolide binding;GO:1901363//heterocyclic compound binding;GO:0005488//binding;GO:0016853//isomerase activity;GO:0008144//drug binding;GO:0097159//organic cyclic compound binding	GO:0018208//peptidyl-proline modification;GO:0043170//macromolecule metabolic process;GO:0019538//protein metabolic process;GO:0061077//chaperone-mediated protein folding;GO:0009987//cellular process;GO:0044238//primary metabolic process;GO:0000413//protein peptidyl-prolyl isomerization;GO:0044267//cellular protein metabolic process;GO:0044237//cellular metabolic process;GO:0006464//cellular prot…
OS01G0919800	1.03	0.39	-1.4011	0.00503237	0.0177367	yes	PIN6	Probable auxin efflux carrier component 6 [Source:UniProtKB/Swiss-Prot;Acc:Q5JLM1]	-	-	-	GO:0005737//cytoplasm;GO:0043227//membrane-bounded organelle;GO:0016020//membrane;GO:0043226//organelle;GO:0031224//intrinsic component of membrane;GO:0005623//cell;GO:0044464//cell part;GO:0005622//intracellular;GO:0043229//intracellular organelle;GO:0016021//integral component of membrane;GO:0044424//intracellular part;GO:0044425//membrane part;GO:0005783//endoplasmic reticulum;GO:0012505//endo…	GO:0022857//transmembrane transporter activity;GO:0005215//transporter activity;GO:0022892//substrate-specific transporter activity;GO:0022891//substrate-specific transmembrane transporter activity;GO:0080161//auxin transmembrane transporter activity	GO:0060919//auxin influx;GO:0010033//response to organic substance;GO:0023052//signaling;GO:0009987//cellular process;GO:0009734//auxin-activated signaling pathway;GO:0051649//establishment of localization in cell;GO:0032870//cellular response to hormone stimulus;GO:0009719//response to endogenous stimulus;GO:0007154//cell communication;GO:0050794//regulation of cellular process;GO:0071495//cellu…
OS01G0922700	3.43333	0.783333	-2.13191	4.31047e-05	0.000245074	yes	-	-	-	-	-	-	-	-
OS01G0923400	0.446667	0.0533333	-3.06609	0.000249511	0.00121468	yes	-	-	-	-	-	-	-	-
OS01G0924800	11.08	24.07	1.11928	1.70618e-10	2.04269e-09	yes	-	-	-	-	-	GO:0032991//macromolecular complex;GO:0044424//intracellular part;GO:0030529//ribonucleoprotein complex;GO:0005623//cell;GO:0005622//intracellular;GO:0044464//cell part	-	GO:0044085//cellular component biogenesis;GO:0022613//ribonucleoprotein complex biogenesis;GO:0071840//cellular component organization or biogenesis;GO:0042254//ribosome biogenesis
OS01G0925700	8.36333	2.51667	-1.73256	8.20054e-14	1.3143e-12	yes	-	Putative cell cycle dependent kinase C [Source:UniProtKB/TrEMBL;Acc:Q5JK11]	-	-	-	GO:0071944//cell periphery;GO:0005886//plasma membrane;GO:0016020//membrane;GO:0005623//cell;GO:0044464//cell part	GO:0005488//binding;GO:0097159//organic cyclic compound binding;GO:0043168//anion binding;GO:0030554//adenyl nucleotide binding;GO:0001883//purine nucleoside binding;GO:1901265//nucleoside phosphate binding;GO:0097367//carbohydrate derivative binding;GO:0016772//transferase activity, transferring phosphorus-containing groups;GO:1901363//heterocyclic compound binding;GO:0032555//purine ribonucleot…	GO:0043170//macromolecule metabolic process;GO:0044260//cellular macromolecule metabolic process;GO:0036211//protein modification process;GO:0006793//phosphorus metabolic process;GO:0006796//phosphate-containing compound metabolic process;GO:0019538//protein metabolic process;GO:0043412//macromolecule modification;GO:0006468//protein phosphorylation;GO:0009987//cellular process;GO:0016310//phosph…
OS01G0927950	1.12	3.21	1.51907	0.00627631	0.0214852	yes	-	-	-	-	-	-	-	-
OS01G0930400	0.6	0.13	-2.20645	0.000111147	0.000582136	yes	HAK5	Potassium transporter 5 [Source:UniProtKB/Swiss-Prot;Acc:Q5JK32]	-	-	-	GO:0031224//intrinsic component of membrane;GO:0016021//integral component of membrane;GO:0016020//membrane;GO:0044425//membrane part	GO:0022892//substrate-specific transporter activity;GO:0022891//substrate-specific transmembrane transporter activity;GO:0015075//ion transmembrane transporter activity;GO:0015079//potassium ion transmembrane transporter activity;GO:0008324//cation transmembrane transporter activity;GO:0022857//transmembrane transporter activity;GO:0022890//inorganic cation transmembrane transporter activity;GO:0…	GO:0098655//cation transmembrane transport;GO:0071805//potassium ion transmembrane transport;GO:0044699//single-organism process;GO:0098660//inorganic ion transmembrane transport;GO:0044765//single-organism transport;GO:0030001//metal ion transport;GO:0006812//cation transport;GO:0009987//cellular process;GO:0015672//monovalent inorganic cation transport;GO:0055085//transmembrane transport;GO:003…
OS01G0930900	0.15	1.17	2.96347	0.000117232	0.000609523	yes	-	Os01g0930900 protein; Putative tropinone reductase homolog [Source:UniProtKB/TrEMBL;Acc:Q942W0]	-	-	-	-	GO:0016491//oxidoreductase activity;GO:0003824//catalytic activity	GO:0008152//metabolic process;GO:0044710//single-organism metabolic process;GO:0055114//oxidation-reduction process;GO:0044699//single-organism process
OS01G0932500	0.193333	0.77	1.99377	4.16371e-05	0.000237277	yes	HAK6	Potassium transporter 6 [Source:UniProtKB/Swiss-Prot;Acc:Q5JMH0]	-	-	-	GO:0016020//membrane;GO:0016021//integral component of membrane;GO:0031224//intrinsic component of membrane;GO:0044425//membrane part	GO:0015079//potassium ion transmembrane transporter activity;GO:0008324//cation transmembrane transporter activity;GO:0022891//substrate-specific transmembrane transporter activity;GO:0015077//monovalent inorganic cation transmembrane transporter activity;GO:0022892//substrate-specific transporter activity;GO:0005215//transporter activity;GO:0022890//inorganic cation transmembrane transporter act…	GO:0071805//potassium ion transmembrane transport;GO:1902578//single-organism localization;GO:0006810//transport;GO:0030001//metal ion transport;GO:0098655//cation transmembrane transport;GO:0071804//cellular potassium ion transport;GO:0006813//potassium ion transport;GO:0044699//single-organism process;GO:0051179//localization;GO:0015672//monovalent inorganic cation transport;GO:0055085//transme…
OS01G0932525	0.04	1.42667	5.1565	7.50196e-07	5.6887e-06	yes	-	-	-	-	-	-	-	-
OS01G0933075	1.43	7.74333	2.43694	4.01243e-20	1.00587e-18	yes	-	-	-	-	-	-	-	-
OS01G0934500	0.0866667	3.86333	5.47823	2.29932e-69	3.12143e-67	yes	-	-	-	-	-	-	-	-
OS01G0934700	0.001	2.11667	11.0476	7.3215e-11	9.01485e-10	yes	-	-	-	-	-	-	-	-
OS01G0934800	0.31	1.13667	1.87447	0.0045118	0.0161291	yes	PIR7B	-	-	-	-	-	-	-
OS01G0935450	0.436667	1.34	1.61763	0.00432418	0.0155469	yes	-	-	-	-	-	-	-	-
OS01G0936700	0.496667	1.35	1.44261	6.26417e-05	0.000345662	yes	-	-	-	-	-	-	-	-
OS01G0936900	0.001	0.276667	8.11201	0.00754479	0.0251634	yes	-	Putative xylanase inhibitor [Source:UniProtKB/TrEMBL;Acc:Q5JMK2]	-	-	-	-	GO:0070001//aspartic-type peptidase activity;GO:0070011//peptidase activity, acting on L-amino acid peptides;GO:0008233//peptidase activity;GO:0003824//catalytic activity;GO:0016787//hydrolase activity;GO:0004190//aspartic-type endopeptidase activity;GO:0004175//endopeptidase activity	GO:0009057//macromolecule catabolic process;GO:1901575//organic substance catabolic process;GO:0005976//polysaccharide metabolic process;GO:0016052//carbohydrate catabolic process;GO:0000272//polysaccharide catabolic process;GO:0044237//cellular metabolic process;GO:0010410//hemicellulose metabolic process;GO:0009056//catabolic process;GO:0043170//macromolecule metabolic process;GO:0044260//cellu…
OS01G0937025	0.1	0.47	2.23266	0.0163787	0.048895	yes	-	-	-	-	-	-	-	-
OS01G0937050	0.0933333	0.743333	2.99354	0.000140451	0.000719389	yes	-	Os01g0937050 protein; Putative xylanase inhibitor [Source:UniProtKB/TrEMBL;Acc:Q8S1V1]	-	-	-	-	GO:0004190//aspartic-type endopeptidase activity;GO:0004175//endopeptidase activity;GO:0070001//aspartic-type peptidase activity;GO:0070011//peptidase activity, acting on L-amino acid peptides;GO:0008233//peptidase activity;GO:0016787//hydrolase activity;GO:0003824//catalytic activity	GO:0044260//cellular macromolecule metabolic process;GO:1901575//organic substance catabolic process;GO:0016052//carbohydrate catabolic process;GO:0005976//polysaccharide metabolic process;GO:0005975//carbohydrate metabolic process;GO:0045493//xylan catabolic process;GO:0044237//cellular metabolic process;GO:0043170//macromolecule metabolic process;GO:0000272//polysaccharide catabolic process;GO:…
OS01G0937100	10.7967	2.17333	-2.3126	3.07406e-30	1.30966e-28	yes	-	Os01g0937100 protein; Putative xylanase inhibitor; cDNA clone:001-203-B07, full insert sequence [Source:UniProtKB/TrEMBL;Acc:Q8S1V0]	-	-	-	-	GO:0004175//endopeptidase activity;GO:0004190//aspartic-type endopeptidase activity;GO:0016787//hydrolase activity;GO:0003824//catalytic activity;GO:0008233//peptidase activity;GO:0070011//peptidase activity, acting on L-amino acid peptides;GO:0070001//aspartic-type peptidase activity	GO:0000272//polysaccharide catabolic process;GO:0009056//catabolic process;GO:0043170//macromolecule metabolic process;GO:0009057//macromolecule catabolic process;GO:0006508//proteolysis;GO:0045493//xylan catabolic process;GO:0071554//cell wall organization or biogenesis;GO:0044036//cell wall macromolecule metabolic process;GO:0071704//organic substance metabolic process;GO:0044238//primary metab…
OS01G0937300	2.56333	0.001	-11.3238	1.05494e-42	7.44456e-41	yes	-	Os01g0937300 protein [Source:UniProtKB/TrEMBL;Acc:Q0JG80]	-	-	-	-	GO:0032549//ribonucleoside binding;GO:0001883//purine nucleoside binding;GO:0097367//carbohydrate derivative binding;GO:0043168//anion binding;GO:0001882//nucleoside binding;GO:1901265//nucleoside phosphate binding;GO:0036094//small molecule binding;GO:0032553//ribonucleotide binding;GO:0005488//binding;GO:0030554//adenyl nucleotide binding;GO:0097159//organic cyclic compound binding;GO:0043531//…	GO:0050896//response to stimulus;GO:0006952//defense response;GO:0006950//response to stress
OS01G0937400	2.6	0.616667	-2.07595	4.9119e-29	1.99452e-27	yes	-	Uncharacterized protein [Source:UniProtKB/TrEMBL;Acc:B9EW37]	-	-	-	-	GO:0032553//ribonucleotide binding;GO:0043168//anion binding;GO:0043531//ADP binding;GO:0032559//adenyl ribonucleotide binding;GO:1901363//heterocyclic compound binding;GO:0097367//carbohydrate derivative binding;GO:0017076//purine nucleotide binding;GO:0000166//nucleotide binding;GO:1901265//nucleoside phosphate binding;GO:0032550//purine ribonucleoside binding;GO:0032555//purine ribonucleotide …	GO:0006950//response to stress;GO:0006952//defense response;GO:0050896//response to stimulus
OS01G0939300	0.413333	3.48667	3.07647	3.24479e-32	1.50662e-30	yes	-	-	-	-	-	-	-	-
OS01G0941200	6.00333	0.01	-9.22962	3.48636e-47	2.83492e-45	yes	-	Os01g0941200 protein; Putative endo-1,3-beta-glucanase; Uncharacterized protein; cDNA, clone: J100080E04, full insert sequence [Source:UniProtKB/TrEMBL;Acc:Q8S9Q6]	-	-	-	GO:0005576//extracellular region;GO:0043226//organelle;GO:0071944//cell periphery;GO:0044464//cell part;GO:0044424//intracellular part;GO:0016020//membrane;GO:0005623//cell;GO:0043227//membrane-bounded organelle;GO:0043229//intracellular organelle;GO:0048046//apoplast;GO:0043231//intracellular membrane-bounded organelle;GO:0044444//cytoplasmic part;GO:0005886//plasma membrane;GO:0030312//external…	GO:0016787//hydrolase activity;GO:0004553//hydrolase activity, hydrolyzing O-glycosyl compounds;GO:0003824//catalytic activity;GO:0016798//hydrolase activity, acting on glycosyl bonds	GO:0002376//immune system process;GO:0006952//defense response;GO:0008152//metabolic process;GO:0005975//carbohydrate metabolic process;GO:0044238//primary metabolic process;GO:0006955//immune response;GO:0050832//defense response to fungus;GO:0009617//response to bacterium;GO:0009266//response to temperature stimulus;GO:0009620//response to fungus;GO:0009607//response to biotic stimulus;GO:00717…
OS01G0942300	113.367	28.26	-2.00416	1.37615e-63	1.67005e-61	yes	-	Os01g0942300 protein [Source:UniProtKB/TrEMBL;Acc:Q0JG51]	-	-	-	GO:0005576//extracellular region;GO:0005622//intracellular;GO:0005737//cytoplasm;GO:0030312//external encapsulating structure;GO:0044444//cytoplasmic part;GO:0044424//intracellular part;GO:0005773//vacuole;GO:0005886//plasma membrane;GO:0005618//cell wall;GO:0016020//membrane;GO:0071944//cell periphery;GO:0048046//apoplast;GO:0043229//intracellular organelle;GO:0005623//cell;GO:0043226//organelle…	GO:0004553//hydrolase activity, hydrolyzing O-glycosyl compounds;GO:0016787//hydrolase activity;GO:0003824//catalytic activity;GO:0016798//hydrolase activity, acting on glycosyl bonds	GO:0050896//response to stimulus;GO:0098542//defense response to other organism;GO:0044238//primary metabolic process;GO:0071704//organic substance metabolic process;GO:0051707//response to other organism;GO:0009817//defense response to fungus, incompatible interaction;GO:0009605//response to external stimulus;GO:0002376//immune system process;GO:0043207//response to external biotic stimulus;GO:0…
OS01G0942900	0.0933333	52.8333	9.14484	0	0	yes	-	cDNA, clone: J100054L12, full insert sequence [Source:UniProtKB/TrEMBL;Acc:B7FA83]	-	-	-	-	GO:0005515//protein binding;GO:0005488//binding	-
OS01G0943000	0.04	7.93	7.63118	1.60586e-45	1.22497e-43	yes	-	-	-	-	-	-	-	-
OS01G0943800	0.0366667	21.2033	9.17561	6.21475e-161	3.82901e-158	yes	-	cDNA clone:001-029-B04, full insert sequence [Source:UniProtKB/TrEMBL;Acc:B7E3R6]	-	-	-	-	GO:0005488//binding;GO:0005515//protein binding	-
OS01G0943900	0.04	7.93	7.63118	1.61535e-45	1.22928e-43	yes	-	-	-	-	-	-	-	-
OS01G0944000	0.001	3.42333	11.7412	2.407e-92	5.79816e-90	yes	-	-	-	-	-	-	-	-
OS01G0944100	0.29	6.45333	4.47592	2.51412e-36	1.36985e-34	yes	-	-	-	-	-	-	-	-
OS01G0944200	0.0833333	70.1933	9.71822	0	0	yes	-	Os01g0944200 protein; Putative uncharacterized protein P0614D08.17 [Source:UniProtKB/TrEMBL;Acc:Q5JKJ6]	-	-	-	-	GO:1901363//heterocyclic compound binding;GO:0097159//organic cyclic compound binding;GO:0003676//nucleic acid binding;GO:0005488//binding	-
OS01G0947000	0.206667	0.001	-7.69116	0.000934935	0.00401413	yes	-	Os01g0947000 protein; Putative endo-1,3-beta-glucanase; Uncharacterized protein; cDNA clone:001-123-F10, full insert sequence [Source:UniProtKB/TrEMBL;Acc:Q8GT15]	-	-	-	-	GO:0004553//hydrolase activity, hydrolyzing O-glycosyl compounds;GO:0003824//catalytic activity;GO:0016787//hydrolase activity;GO:0016798//hydrolase activity, acting on glycosyl bonds	GO:0008152//metabolic process;GO:0005975//carbohydrate metabolic process;GO:0071704//organic substance metabolic process;GO:0044238//primary metabolic process
OS01G0947700	0.001	1.98667	10.9561	3.99154e-34	1.99502e-32	yes	-	Uncharacterized protein [Source:UniProtKB/TrEMBL;Acc:B9EWF7]	-	-	-	-	GO:0016787//hydrolase activity;GO:0016798//hydrolase activity, acting on glycosyl bonds;GO:0004553//hydrolase activity, hydrolyzing O-glycosyl compounds;GO:0003824//catalytic activity	GO:0044238//primary metabolic process;GO:0071704//organic substance metabolic process;GO:0005975//carbohydrate metabolic process;GO:0008152//metabolic process
OS01G0947767	0.001	1.98	10.9513	3.85731e-21	1.02556e-19	yes	-	-	-	-	-	-	-	-
OS01G0948600	21.6267	6.71	-1.68843	4.90432e-28	1.90685e-26	yes	-	-	-	-	-	GO:0044464//cell part;GO:0071944//cell periphery;GO:0016020//membrane;GO:0005886//plasma membrane;GO:0005623//cell	-	GO:0006612//protein targeting to membrane;GO:0051179//localization;GO:0045088//regulation of innate immune response;GO:0080090//regulation of primary metabolic process;GO:0009889//regulation of biosynthetic process;GO:0050794//regulation of cellular process;GO:0045184//establishment of protein localization;GO:0019222//regulation of metabolic process;GO:0046907//intracellular transport;GO:0010363/…
OS01G0948900	2.44667	1.04	-1.23423	0.00141309	0.00581013	yes	-	Os01g0948900 protein [Source:UniProtKB/TrEMBL;Acc:Q0JG18]	Environmental Information Processing	Signal transduction	ko04075//Plant hormone signal transduction	-	GO:0005488//binding;GO:0005515//protein binding	-
OS01G0949500	13.33	6.45667	-1.04582	2.33314e-10	2.76031e-09	yes	CML10	Probable calcium-binding protein CML10 [Source:UniProtKB/Swiss-Prot;Acc:Q8RZB5]	Organismal Systems	Environmental adaptation	ko04626//Plant-pathogen interaction	-	GO:0043167//ion binding;GO:0046872//metal ion binding;GO:0005509//calcium ion binding;GO:0043169//cation binding;GO:0005488//binding	-
OS01G0949700	1.47333	0.663333	-1.15128	0.0143662	0.0437848	yes	-	Os01g0949700 protein; Putative glutathione S-transferase; Uncharacterized protein; cDNA clone:J023004F17, full insert sequence; cDNA clone:J023124N01, full insert sequence [Source:UniProtKB/TrEMBL;Acc:Q5JKX6]	Metabolism	Metabolism of other amino acids	ko00480//Glutathione metabolism	-	GO:0016740//transferase activity;GO:0005515//protein binding;GO:0003824//catalytic activity;GO:0005488//binding	-
OS01G0950200	4.11333	8.49333	1.04602	4.81126e-07	3.75867e-06	yes	-	-	-	-	-	-	-	-
OS01G0954100	3.27333	0.143333	-4.51331	2.15045e-08	2.03054e-07	yes	-	-	-	-	-	-	-	-
OS01G0956500	3.21333	0.52	-2.62749	1.29047e-15	2.35444e-14	yes	-	-	-	-	-	-	-	-
OS01G0956700	0.001	8.12	12.9873	2.00865e-82	3.59515e-80	yes	-	-	-	-	-	-	-	-
OS01G0959100	4.46333	14.7233	1.72191	3.86639e-10	4.46063e-09	yes	-	Os01g0959100 protein; Putative fruit-ripening protein; Uncharacterized protein; cDNA clone:001-110-F01, full insert sequence [Source:UniProtKB/TrEMBL;Acc:Q8S2D0]	-	-	-	-	-	GO:0050896//response to stimulus;GO:0006950//response to stress
OS01G0959200	3.16	8.99667	1.50947	6.28723e-09	6.31443e-08	yes	-	Uncharacterized protein [Source:UniProtKB/TrEMBL;Acc:B9EWK0]	-	-	-	-	-	GO:0006950//response to stress;GO:0050896//response to stimulus
OS01G0959750	1.03667	7.53667	2.86197	1.03997e-09	1.14497e-08	yes	-	-	-	-	-	-	-	-
OS01G0960600	0.08	2.32	4.85798	1.84966e-17	3.83307e-16	yes	-	-	-	-	-	-	-	-
OS01G0963000	0.26	0.873333	1.74802	0.00293973	0.0111052	yes	-	Class III peroxidase 22; Os01g0963000 protein; Putative peroxidase; Uncharacterized protein; cDNA clone:006-208-A02, full insert sequence; cDNA clone:J033086I12, full insert sequence [Source:UniProtKB/TrEMBL;Acc:Q94DM2]	Metabolism	Biosynthesis of other secondary metabolites	ko00940//Phenylpropanoid biosynthesis	GO:0043231//intracellular membrane-bounded organelle;GO:0030312//external encapsulating structure;GO:0043226//organelle;GO:0044444//cytoplasmic part;GO:0044424//intracellular part;GO:0009505//plant-type cell wall;GO:0005622//intracellular;GO:0044464//cell part;GO:0016020//membrane;GO:0005773//vacuole;GO:0005623//cell;GO:0071944//cell periphery;GO:0043227//membrane-bounded organelle;GO:0005737//cy…	GO:0046906//tetrapyrrole binding;GO:0004601//peroxidase activity;GO:0097159//organic cyclic compound binding;GO:0020037//heme binding;GO:1901363//heterocyclic compound binding;GO:0003824//catalytic activity;GO:0016491//oxidoreductase activity;GO:0016684//oxidoreductase activity, acting on peroxide as acceptor;GO:0016209//antioxidant activity;GO:0046872//metal ion binding;GO:0005488//binding;GO:00…	GO:0006950//response to stress;GO:0050896//response to stimulus;GO:0055114//oxidation-reduction process;GO:0044710//single-organism metabolic process;GO:0044699//single-organism process;GO:0006979//response to oxidative stress;GO:0008152//metabolic process
OS01G0963600	3.95667	0.0866667	-5.51266	8.64961e-20	2.11378e-18	yes	-	Os01g0963600 protein; Putative bundle sheath cell specific protein 1; Uncharacterized protein; cDNA clone:001-033-F08, full insert sequence; cDNA clone:006-309-D08, full insert sequence; cDNA clone:J013041E22, full insert sequence [Source:UniProtKB/TrEMBL;Acc:Q94DL7]	-	-	-	-	-	GO:0006950//response to stress;GO:0050896//response to stimulus
OS01G0965500	1.31667	3	1.18807	0.000141208	0.000722687	yes	-	ARABIDOPSIS TRITHORAX-RELATED PROTEIN 5 [Source:Projected from Arabidopsis thaliana (AT5G09790) TAIR;Acc:AT5G09790]	-	-	-	GO:0043231//intracellular membrane-bounded organelle;GO:0005737//cytoplasm;GO:0009536//plastid;GO:0044424//intracellular part;GO:0043226//organelle;GO:0005634//nucleus;GO:0044464//cell part;GO:0043229//intracellular organelle;GO:0005623//cell;GO:0044444//cytoplasmic part;GO:0043227//membrane-bounded organelle;GO:0009507//chloroplast;GO:0005622//intracellular	GO:0008170//N-methyltransferase activity;GO:0046914//transition metal ion binding;GO:0046872//metal ion binding;GO:0042054//histone methyltransferase activity;GO:0016740//transferase activity;GO:0008168//methyltransferase activity;GO:0003824//catalytic activity;GO:0016279//protein-lysine N-methyltransferase activity;GO:0046976//histone methyltransferase activity (H3-K27 specific);GO:0005488//bind…	GO:0018022//peptidyl-lysine methylation;GO:0044764//multi-organism cellular process;GO:0032501//multicellular organismal process;GO:0019538//protein metabolic process;GO:0048856//anatomical structure development;GO:0034968//histone lysine methylation;GO:0044699//single-organism process;GO:0008213//protein alkylation;GO:0050789//regulation of biological process;GO:0043412//macromolecule modificati…
OS01G0966900	0.22	0.001	-7.78136	0.00228983	0.00892695	yes	-	Os01g0966900 protein; Putative sorbitol transporter; Uncharacterized protein [Source:UniProtKB/TrEMBL;Acc:Q5JJU9]	-	-	-	GO:0016021//integral component of membrane;GO:0071944//cell periphery;GO:0005886//plasma membrane;GO:0005623//cell;GO:0044425//membrane part;GO:0016020//membrane;GO:0031224//intrinsic component of membrane;GO:0044464//cell part	GO:1901618//organic hydroxy compound transmembrane transporter activity;GO:0015591//D-ribose transmembrane transporter activity;GO:0022804//active transmembrane transporter activity;GO:0005365//myo-inositol transmembrane transporter activity;GO:0051119//sugar transmembrane transporter activity;GO:0015576//sorbitol transmembrane transporter activity;GO:0005215//transporter activity;GO:0022857//tra…	GO:0044765//single-organism transport;GO:0015791//polyol transport;GO:1902578//single-organism localization;GO:0071702//organic substance transport;GO:0015798//myo-inositol transport;GO:0015749//monosaccharide transport;GO:0008643//carbohydrate transport;GO:0015750//pentose transport;GO:0006810//transport;GO:0044763//single-organism cellular process;GO:0051234//establishment of localization;GO:00…
OS01G0967400	0.001	0.943333	9.88162	0.000135877	0.000697856	yes	-	-	-	-	-	-	-	-
OS01G0967600	0.001	6.07333	12.5683	5.0959e-49	4.40459e-47	yes	-	-	-	-	-	-	-	-
OS01G0967800	1.45667	18.2467	3.64689	2.47411e-133	1.18307e-130	yes	-	-	-	-	-	-	-	-
OS01G0968300	2.57	0.873333	-1.55716	4.23792e-05	0.000241205	yes	-	-	-	-	-	-	-	-
OS01G0968400	0.406667	2.28667	2.49133	4.44088e-09	4.54414e-08	yes	-	-	-	-	-	-	-	-
OS01G0968500	0.11	3.1	4.81669	1.46384e-20	3.75187e-19	yes	-	-	-	-	-	-	-	-
OS01G0968601	0.233333	2.03333	3.12338	1.2138e-10	1.47246e-09	yes	-	-	-	-	-	-	-	-
OS01G0968700	3.88333	11.51	1.56752	2.24957e-18	4.98077e-17	yes	-	tRNAisopentenyltransferase 2 [Source:Projected from Arabidopsis thaliana (AT2G27760) TAIR;Acc:AT2G27760]	-	-	-	GO:0005622//intracellular;GO:0005737//cytoplasm;GO:0044464//cell part;GO:0044424//intracellular part;GO:0044444//cytoplasmic part;GO:0005623//cell;GO:0005829//cytosol	GO:0043169//cation binding;GO:0016740//transferase activity;GO:0032559//adenyl ribonucleotide binding;GO:0008270//zinc ion binding;GO:0052381//tRNA dimethylallyltransferase activity;GO:0032553//ribonucleotide binding;GO:0032555//purine ribonucleotide binding;GO:0001883//purine nucleoside binding;GO:0001882//nucleoside binding;GO:0032549//ribonucleoside binding;GO:0003824//catalytic activity;GO:00…	GO:0006139//nucleobase-containing compound metabolic process;GO:0065008//regulation of biological quality;GO:0044710//single-organism metabolic process;GO:0010817//regulation of hormone levels;GO:1901564//organonitrogen compound metabolic process;GO:0042445//hormone metabolic process;GO:0007126//meiotic nuclear division;GO:0008152//metabolic process;GO:1901360//organic cyclic compound metabolic p…
OS01G0969400	0.126667	6.07667	5.58417	4.62323e-21	1.22311e-19	yes	-	Cation/hydrogen exchanger-like [Source:UniProtKB/TrEMBL;Acc:Q5JLF9]	-	-	-	GO:0031224//intrinsic component of membrane;GO:0016020//membrane;GO:0016021//integral component of membrane;GO:0044425//membrane part	GO:0022891//substrate-specific transmembrane transporter activity;GO:0015077//monovalent inorganic cation transmembrane transporter activity;GO:0022804//active transmembrane transporter activity;GO:0008324//cation transmembrane transporter activity;GO:0005451//monovalent cation:proton antiporter activity;GO:0015075//ion transmembrane transporter activity;GO:0022890//inorganic cation transmembrane…	GO:0015672//monovalent inorganic cation transport;GO:0006813//potassium ion transport;GO:0030001//metal ion transport;GO:0044765//single-organism transport;GO:0044699//single-organism process;GO:0006810//transport;GO:1902578//single-organism localization;GO:0006811//ion transport;GO:0006812//cation transport;GO:0006814//sodium ion transport;GO:0051234//establishment of localization;GO:0051179//lo…
OS01G0971000	13.1667	5.14	-1.35705	6.37046e-07	4.88738e-06	yes	-	-	-	-	-	-	-	-
OS01G0973000	3.14667	1.06	-1.56976	1.52088e-07	1.28463e-06	yes	-	Os01g0973000 protein; Ripening-related protein-like; Uncharacterized protein; cDNA clone:J033133D12, full insert sequence [Source:UniProtKB/TrEMBL;Acc:Q5JM91]	-	-	-	-	GO:0003824//catalytic activity;GO:0016787//hydrolase activity	GO:0008152//metabolic process
OS01G0974400	3.68333	1.62	-1.18502	0.000124017	0.000641885	yes	XBOS31	Probable E3 ubiquitin-protein ligase XBOS31 [Source:UniProtKB/Swiss-Prot;Acc:Q94CT7]	-	-	-	-	GO:0008270//zinc ion binding;GO:0005488//binding;GO:0016874//ligase activity;GO:0043169//cation binding;GO:0046914//transition metal ion binding;GO:0043167//ion binding;GO:0003824//catalytic activity;GO:0005515//protein binding;GO:0046872//metal ion binding	GO:0036211//protein modification process;GO:0008152//metabolic process;GO:0043170//macromolecule metabolic process;GO:0044238//primary metabolic process;GO:0044267//cellular protein metabolic process;GO:0009987//cellular process;GO:0043412//macromolecule modification;GO:0044260//cellular macromolecule metabolic process;GO:0044237//cellular metabolic process;GO:0032446//protein modification by sma…
OS01G0975900	3.49333	12.2867	1.81442	5.00506e-15	8.76721e-14	yes	TIP1-2	Probable aquaporin TIP1-2 [Source:UniProtKB/Swiss-Prot;Acc:Q94CS9]	-	-	-	GO:0044464//cell part;GO:0043227//membrane-bounded organelle;GO:0005774//vacuolar membrane;GO:0044446//intracellular organelle part;GO:0044444//cytoplasmic part;GO:0043229//intracellular organelle;GO:0044424//intracellular part;GO:0005773//vacuole;GO:0016021//integral component of membrane;GO:0031224//intrinsic component of membrane;GO:0005623//cell;GO:0005737//cytoplasm;GO:0031090//organelle mem…	GO:0005215//transporter activity	GO:0006810//transport;GO:0051179//localization;GO:0051234//establishment of localization
OS01G0976300	0.406667	3.58667	3.14073	3.17804e-11	4.05165e-10	yes	-	Heavy-metal-associated domain-containing protein-like; Os01g0976300 protein; cDNA clone:002-181-G11, full insert sequence [Source:UniProtKB/TrEMBL;Acc:Q94CS5]	-	-	-	-	GO:0005488//binding;GO:0043169//cation binding;GO:0046872//metal ion binding;GO:0043167//ion binding	GO:0044699//single-organism process;GO:0051179//localization;GO:1902578//single-organism localization;GO:0006811//ion transport;GO:0030001//metal ion transport;GO:0006812//cation transport;GO:0044765//single-organism transport;GO:0051234//establishment of localization;GO:0006810//transport
OS01G0976750	2.2	4.5	1.03242	7.85444e-05	0.000424495	yes	-	-	-	-	-	-	-	-
OS01G0976800	0.506667	3.77333	2.89673	9.89792e-08	8.58213e-07	yes	-	Os01g0976800 protein; Uncharacterized protein; Zinc finger protein-like; cDNA, clone: J065189M03, full insert sequence [Source:UniProtKB/TrEMBL;Acc:Q5JNB8]	-	-	-	-	GO:1901363//heterocyclic compound binding;GO:0003677//DNA binding;GO:0043565//sequence-specific DNA binding;GO:0005488//binding;GO:0043169//cation binding;GO:0008270//zinc ion binding;GO:0046872//metal ion binding;GO:0043167//ion binding;GO:0097159//organic cyclic compound binding;GO:0001071//nucleic acid binding transcription factor activity;GO:0003700//sequence-specific DNA binding transcriptio…	GO:0031326//regulation of cellular biosynthetic process;GO:0080090//regulation of primary metabolic process;GO:0065007//biological regulation;GO:0019219//regulation of nucleobase-containing compound metabolic process;GO:1903506//regulation of nucleic acid-templated transcription;GO:0050794//regulation of cellular process;GO:2000112//regulation of cellular macromolecule biosynthetic process;GO:006…
OS01G0976900	0.466667	0.0966667	-2.2713	0.000920782	0.00395761	yes	-	-	-	-	-	-	GO:0001883//purine nucleoside binding;GO:0097159//organic cyclic compound binding;GO:0000166//nucleotide binding;GO:0003824//catalytic activity;GO:0004672//protein kinase activity;GO:0017076//purine nucleotide binding;GO:0032555//purine ribonucleotide binding;GO:0030554//adenyl nucleotide binding;GO:0001882//nucleoside binding;GO:0016301//kinase activity;GO:0032553//ribonucleotide binding;GO:0032…	GO:0008152//metabolic process;GO:0006796//phosphate-containing compound metabolic process;GO:0044238//primary metabolic process;GO:0036211//protein modification process;GO:0006468//protein phosphorylation;GO:0043170//macromolecule metabolic process;GO:0044267//cellular protein metabolic process;GO:0044237//cellular metabolic process;GO:0009987//cellular process;GO:0019538//protein metabolic proce…
OS01G0978500	0.923333	2.75	1.57451	1.96611e-05	0.000118894	yes	-	-	-	-	-	-	-	-
OS02G0100050	1.54333	0.001	-10.5918	1.57626e-21	4.2906e-20	yes	-	-	-	-	-	-	-	-
OS02G0100100	88.6667	414.61	2.22529	9.10496e-130	4.05145e-127	yes	PDIL1-4	Protein disulfide isomerase-like 1-4 [Source:UniProtKB/Swiss-Prot;Acc:Q67IX6]	Genetic Information Processing	Folding, sorting and degradation	ko04141//Protein processing in endoplasmic reticulum	GO:0044464//cell part;GO:0044446//intracellular organelle part;GO:0044432//endoplasmic reticulum part;GO:0005737//cytoplasm;GO:0012505//endomembrane system;GO:0044422//organelle part;GO:0044424//intracellular part;GO:0070013//intracellular organelle lumen;GO:0043227//membrane-bounded organelle;GO:0043226//organelle;GO:0043229//intracellular organelle;GO:0005788//endoplasmic reticulum lumen;GO:004…	GO:0003756//protein disulfide isomerase activity;GO:0003824//catalytic activity;GO:0016864//intramolecular oxidoreductase activity, transposing S-S bonds;GO:0016860//intramolecular oxidoreductase activity;GO:0016853//isomerase activity	GO:0065008//regulation of biological quality;GO:0050794//regulation of cellular process;GO:0045454//cell redox homeostasis;GO:0042592//homeostatic process;GO:0009987//cellular process;GO:0044699//single-organism process;GO:0044763//single-organism cellular process;GO:0019725//cellular homeostasis;GO:0050789//regulation of biological process;GO:0065007//biological regulation
OS02G0100600	10.5867	4.17667	-1.34182	3.59835e-10	4.16338e-09	yes	-	Os02g0100600 protein; Putative uncharacterized protein B1370C05.7; Putative uncharacterized protein OSJNOa183H18.9; cDNA clone:001-103-G07, full insert sequence [Source:UniProtKB/TrEMBL;Acc:Q6YU99]	-	-	-	-	GO:0003674//molecular_function	GO:0008150//biological_process
OS02G0100800	0.906667	2.82333	1.63876	0.000339509	0.00160241	yes	-	-	-	-	-	-	-	-
OS02G0102000	0.0833333	0.586667	2.81558	0.00823712	0.0271112	yes	-	Putative uncharacterized protein [Source:UniProtKB/TrEMBL;Acc:B9F1N8]	-	-	-	-	GO:0015035//protein disulfide oxidoreductase activity;GO:0009055//electron carrier activity;GO:0016491//oxidoreductase activity;GO:0016667//oxidoreductase activity, acting on a sulfur group of donors;GO:0003824//catalytic activity;GO:0015036//disulfide oxidoreductase activity	GO:0042592//homeostatic process;GO:0044763//single-organism cellular process;GO:0065007//biological regulation;GO:0044699//single-organism process;GO:0009987//cellular process;GO:0045454//cell redox homeostasis;GO:0019725//cellular homeostasis;GO:0050789//regulation of biological process;GO:0065008//regulation of biological quality;GO:0050794//regulation of cellular process
OS02G0103300	0.446667	0.001	-8.80305	0.00173393	0.00697402	yes	-	Os02g0103300 protein; cDNA clone:J023030J21, full insert sequence [Source:UniProtKB/TrEMBL;Acc:Q0E4S1]	-	-	-	-	GO:0030234//enzyme regulator activity;GO:0016788//hydrolase activity, acting on ester bonds;GO:0003824//catalytic activity;GO:0004857//enzyme inhibitor activity;GO:0052689//carboxylic ester hydrolase activity;GO:0098772//molecular function regulator;GO:0016787//hydrolase activity;GO:0030599//pectinesterase activity	GO:0019222//regulation of metabolic process;GO:0050790//regulation of catalytic activity;GO:0050789//regulation of biological process;GO:0065009//regulation of molecular function;GO:0044092//negative regulation of molecular function;GO:0043086//negative regulation of catalytic activity;GO:0009892//negative regulation of metabolic process;GO:0048519//negative regulation of biological process;GO:00…
OS02G0103700	15.7433	37.48	1.25138	1.55903e-17	3.24338e-16	yes	-	Os02g0103700 protein; cDNA clone:001-104-A12, full insert sequence; cDNA clone:J033086N17, full insert sequence [Source:UniProtKB/TrEMBL;Acc:Q0E4R7]	Genetic Information Processing	Translation	ko03010//Ribosome	GO:0043226//organelle;GO:0005730//nucleolus;GO:0005622//intracellular;GO:0009941//chloroplast envelope;GO:0005886//plasma membrane;GO:0005634//nucleus;GO:0031975//envelope;GO:0044446//intracellular organelle part;GO:0043228//non-membrane-bounded organelle;GO:0031974//membrane-enclosed lumen;GO:0044435//plastid part;GO:0022625//cytosolic large ribosomal subunit;GO:0030529//ribonucleoprotein comple…	GO:0003676//nucleic acid binding;GO:0005198//structural molecule activity;GO:0019843//rRNA binding;GO:0003723//RNA binding;GO:0003735//structural constituent of ribosome;GO:1901363//heterocyclic compound binding;GO:0097159//organic cyclic compound binding;GO:0005488//binding	GO:0071704//organic substance metabolic process;GO:0009058//biosynthetic process;GO:1901576//organic substance biosynthetic process;GO:0007389//pattern specification process;GO:0043170//macromolecule metabolic process;GO:0044260//cellular macromolecule metabolic process;GO:0044767//single-organism developmental process;GO:0032501//multicellular organismal process;GO:0044238//primary metabolic pro…
OS02G0104100	0.923333	4.53333	2.29565	1.29741e-09	1.41478e-08	yes	-	MADS-box protein PTM5-like [Source:UniProtKB/TrEMBL;Acc:Q6YPH1]	-	-	-	GO:0044424//intracellular part;GO:0005622//intracellular;GO:0043227//membrane-bounded organelle;GO:0043226//organelle;GO:0043229//intracellular organelle;GO:0044464//cell part;GO:0043231//intracellular membrane-bounded organelle;GO:0005623//cell;GO:0005634//nucleus	GO:0001071//nucleic acid binding transcription factor activity;GO:0005488//binding;GO:0046983//protein dimerization activity;GO:0003677//DNA binding;GO:1901363//heterocyclic compound binding;GO:0097159//organic cyclic compound binding;GO:0003676//nucleic acid binding;GO:0005515//protein binding;GO:0003700//sequence-specific DNA binding transcription factor activity	GO:0019438//aromatic compound biosynthetic process;GO:0080090//regulation of primary metabolic process;GO:0044271//cellular nitrogen compound biosynthetic process;GO:0050789//regulation of biological process;GO:0034645//cellular macromolecule biosynthetic process;GO:0060255//regulation of macromolecule metabolic process;GO:0051171//regulation of nitrogen compound metabolic process;GO:0006355//reg…
OS02G0106300	0.116667	0.326667	1.48543	0.0101907	0.0326066	yes	-	Os02g0106300 protein; Putative pentatricopeptide (PPR) repeat-containing protein-like protein; cDNA clone:002-164-G08, full insert sequence [Source:UniProtKB/TrEMBL;Acc:Q6ETD1]	-	-	-	-	GO:0005488//binding;GO:0005515//protein binding;GO:0003674//molecular_function	GO:0008150//biological_process
OS02G0107251	0.853333	2.72667	1.67596	1.37658e-06	1.00715e-05	yes	-	-	-	-	-	-	-	-
OS02G0107300	0.89	2.62667	1.56136	1.70654e-07	1.43164e-06	yes	-	-	-	-	-	-	-	-
OS02G0107900	3.24333	0.873333	-1.89287	2.97072e-06	2.06098e-05	yes	-	Putative uncharacterized protein [Source:UniProtKB/TrEMBL;Acc:A3A2A1]	-	-	-	GO:0044425//membrane part;GO:0031224//intrinsic component of membrane;GO:0016020//membrane;GO:0016021//integral component of membrane	GO:0005215//transporter activity;GO:0035639//purine ribonucleoside triphosphate binding;GO:0032550//purine ribonucleoside binding;GO:1901265//nucleoside phosphate binding;GO:0043168//anion binding;GO:0001883//purine nucleoside binding;GO:0097367//carbohydrate derivative binding;GO:0032559//adenyl ribonucleotide binding;GO:0030554//adenyl nucleotide binding;GO:0001882//nucleoside binding;GO:003609…	GO:0006810//transport;GO:0051234//establishment of localization;GO:0051179//localization
OS02G0108302	0.553333	2.64	2.25432	1.44693e-09	1.56663e-08	yes	-	-	-	-	-	-	-	-
OS02G0108400	0.001	2.39	11.2228	5.25073e-20	1.30304e-18	yes	-	-	-	-	-	-	-	-
OS02G0108700	0.001	1.52	10.5699	0.00760962	0.0253374	yes	-	U5 snRNP-specific protein-like [Source:UniProtKB/TrEMBL;Acc:Q6ETT2]	-	-	-	GO:0005622//intracellular;GO:0044464//cell part;GO:0005623//cell	GO:0008565//protein transporter activity;GO:0022892//substrate-specific transporter activity;GO:0005215//transporter activity	GO:0061024//membrane organization;GO:0045184//establishment of protein localization;GO:0072657//protein localization to membrane;GO:1902578//single-organism localization;GO:0045047//protein targeting to ER;GO:0031204//posttranslational protein targeting to membrane, translocation;GO:0016043//cellular component organization;GO:0034613//cellular protein localization;GO:0071806//protein transmembran…
OS02G0108800	1.58	0.726667	-1.12056	0.00488013	0.0172705	yes	-	Putative cytochrome P450; cDNA clone:J013123G02, full insert sequence [Source:UniProtKB/TrEMBL;Acc:Q6ETT1]	-	-	-	-	GO:0046914//transition metal ion binding;GO:0005506//iron ion binding;GO:0043169//cation binding;GO:0043167//ion binding;GO:0004497//monooxygenase activity;GO:0016705//oxidoreductase activity, acting on paired donors, with incorporation or reduction of molecular oxygen;GO:0009055//electron carrier activity;GO:0005488//binding;GO:0097159//organic cyclic compound binding;GO:0046872//metal ion bindi…	GO:0044699//single-organism process;GO:0044710//single-organism metabolic process;GO:0008152//metabolic process;GO:0055114//oxidation-reduction process
OS02G0111600	0.29	0.87	1.58496	8.81939e-05	0.000470926	yes	-	Os02g0111600 protein [Source:UniProtKB/TrEMBL;Acc:Q0E4M0]	-	-	-	-	GO:0017076//purine nucleotide binding;GO:0004674//protein serine/threonine kinase activity;GO:0001883//purine nucleoside binding;GO:0005509//calcium ion binding;GO:0005488//binding;GO:0004672//protein kinase activity;GO:0001871//pattern binding;GO:0046872//metal ion binding;GO:0030554//adenyl nucleotide binding;GO:0005515//protein binding;GO:0016301//kinase activity;GO:0043168//anion binding;GO:0…	GO:0044238//primary metabolic process;GO:0044260//cellular macromolecule metabolic process;GO:0006468//protein phosphorylation;GO:0009987//cellular process;GO:0006796//phosphate-containing compound metabolic process;GO:0036211//protein modification process;GO:0044267//cellular protein metabolic process;GO:0006464//cellular protein modification process;GO:0016310//phosphorylation;GO:0006793//phosp…
OS02G0113300	4.62667	0.001	-12.1758	1.32446e-37	7.63183e-36	yes	-	-	-	-	-	-	-	-
OS02G0114200	15.2633	41.4967	1.44293	5.78483e-27	2.12296e-25	yes	CBP3	Serine carboxypeptidase 3 [Source:UniProtKB/Swiss-Prot;Acc:P37891]	-	-	-	-	GO:0004185//serine-type carboxypeptidase activity;GO:0070011//peptidase activity, acting on L-amino acid peptides;GO:0017171//serine hydrolase activity;GO:0008233//peptidase activity;GO:0016787//hydrolase activity;GO:0003824//catalytic activity;GO:0004180//carboxypeptidase activity;GO:0070008//serine-type exopeptidase activity;GO:0008236//serine-type peptidase activity;GO:0008238//exopeptidase ac…	GO:0043170//macromolecule metabolic process;GO:0008152//metabolic process;GO:0044238//primary metabolic process;GO:0006508//proteolysis;GO:0071704//organic substance metabolic process;GO:0019538//protein metabolic process
OS02G0114300	3.74	1.10667	-1.75682	1.24693e-07	1.06446e-06	yes	-	-	-	-	-	-	-	-
OS02G0114400	2.75	1.11667	-1.30023	0.00351086	0.0129676	yes	-	Putative uncharacterized protein [Source:UniProtKB/TrEMBL;Acc:A3A2E5]	-	-	-	-	GO:0016746//transferase activity, transferring acyl groups;GO:0016740//transferase activity;GO:0003824//catalytic activity	GO:0008152//metabolic process
OS02G0117600	2.44667	1.02667	-1.25285	0.0031603	0.011832	yes	-	Peptidyl-prolyl cis-trans isomerase [Source:UniProtKB/TrEMBL;Acc:B9F239]	-	-	-	GO:0044444//cytoplasmic part;GO:0031984//organelle subcompartment;GO:0009579//thylakoid;GO:0043226//organelle;GO:0031976//plastid thylakoid;GO:0044464//cell part;GO:0005737//cytoplasm;GO:0044435//plastid part;GO:0005623//cell;GO:0044434//chloroplast part;GO:0044436//thylakoid part;GO:0009536//plastid;GO:0043227//membrane-bounded organelle;GO:0009507//chloroplast;GO:0009543//chloroplast thylakoid …	GO:0005528//FK506 binding;GO:0003824//catalytic activity;GO:0097159//organic cyclic compound binding;GO:0005488//binding;GO:0003755//peptidyl-prolyl cis-trans isomerase activity;GO:0016859//cis-trans isomerase activity;GO:1901363//heterocyclic compound binding;GO:0005527//macrolide binding;GO:0008144//drug binding;GO:0016853//isomerase activity	GO:0044237//cellular metabolic process;GO:0009987//cellular process;GO:0043412//macromolecule modification;GO:0018193//peptidyl-amino acid modification;GO:0044238//primary metabolic process;GO:0019538//protein metabolic process;GO:0000413//protein peptidyl-prolyl isomerization;GO:0043170//macromolecule metabolic process;GO:0006457//protein folding;GO:0018208//peptidyl-proline modification;GO:0044…
OS02G0117700	0.46	1.98333	2.10822	6.35062e-10	7.1793e-09	yes	-	Os02g0117700 protein; UDP-glucose pyrophosphorylase; cDNA clone:J023088D10, full insert sequence [Source:UniProtKB/TrEMBL;Acc:Q6ZGL5]	Metabolism	Carbohydrate metabolism	ko00500//Starch and sucrose metabolism;ko00520//Amino sugar and nucleotide sugar metabolism;ko00052//Galactose metabolism;ko00040//Pentose and glucuronate interconversions	-	GO:0016740//transferase activity;GO:0051748//UTP-monosaccharide-1-phosphate uridylyltransferase activity;GO:0003983//UTP:glucose-1-phosphate uridylyltransferase activity;GO:0003824//catalytic activity;GO:0016779//nucleotidyltransferase activity;GO:0070569//uridylyltransferase activity;GO:0016772//transferase activity, transferring phosphorus-containing groups	GO:0044281//small molecule metabolic process;GO:0046483//heterocycle metabolic process;GO:1901360//organic cyclic compound metabolic process;GO:0055086//nucleobase-containing small molecule metabolic process;GO:0006725//cellular aromatic compound metabolic process;GO:0071704//organic substance metabolic process;GO:0006807//nitrogen compound metabolic process;GO:0009987//cellular process;GO:000675…
OS02G0118800	0.86	0.001	-9.74819	1.45502e-18	3.28051e-17	yes	-	-	-	-	-	-	-	-
OS02G0118950	0.703333	0.001	-9.45806	1.1653e-13	1.84729e-12	yes	-	-	-	-	-	-	-	-
OS02G0120100	1.08	5.22	2.27302	9.65285e-27	3.4905e-25	yes	-	Os02g0120100 protein; Putative serine/threonine protein kinase; cDNA clone:J033136N12, full insert sequence [Source:UniProtKB/TrEMBL;Acc:Q6YUS6]	-	-	-	-	GO:0031406//carboxylic acid binding;GO:0097367//carbohydrate derivative binding;GO:0032553//ribonucleotide binding;GO:0032549//ribonucleoside binding;GO:0001882//nucleoside binding;GO:0030554//adenyl nucleotide binding;GO:0003824//catalytic activity;GO:0016740//transferase activity;GO:0036094//small molecule binding;GO:0016597//amino acid binding;GO:0097159//organic cyclic compound binding;GO:003…	GO:0006468//protein phosphorylation;GO:0044238//primary metabolic process;GO:0044267//cellular protein metabolic process;GO:0071704//organic substance metabolic process;GO:0036211//protein modification process;GO:0006793//phosphorus metabolic process;GO:0043170//macromolecule metabolic process;GO:0009987//cellular process;GO:0006796//phosphate-containing compound metabolic process;GO:0044237//cel…
OS02G0120600	5.04333	1.63667	-1.62362	1.29436e-07	1.1026e-06	yes	-	Os02g0120600 protein; Ubiquitin-conjugating enzyme [Source:UniProtKB/TrEMBL;Acc:Q6YUS2]	Genetic Information Processing	Folding, sorting and degradation	ko04141//Protein processing in endoplasmic reticulum;ko04120//Ubiquitin mediated proteolysis	-	GO:0016879//ligase activity, forming carbon-nitrogen bonds;GO:0016881//acid-amino acid ligase activity;GO:0004842//ubiquitin-protein transferase activity;GO:0016740//transferase activity;GO:0019787//ubiquitin-like protein transferase activity;GO:0003824//catalytic activity;GO:0016874//ligase activity	GO:0009058//biosynthetic process;GO:0022604//regulation of cell morphogenesis;GO:0036211//protein modification process;GO:0009059//macromolecule biosynthetic process;GO:1901576//organic substance biosynthetic process;GO:0046483//heterocycle metabolic process;GO:0044711//single-organism biosynthetic process;GO:0006259//DNA metabolic process;GO:1901575//organic substance catabolic process;GO:004863…
OS02G0124400	0.796667	0.0366667	-4.44144	0.00104247	0.00442601	yes	-	Os02g0124400 protein [Source:UniProtKB/TrEMBL;Acc:Q0E4D6]	-	-	-	GO:0071944//cell periphery;GO:0005618//cell wall;GO:0044464//cell part;GO:0030312//external encapsulating structure;GO:0005623//cell;GO:0016020//membrane	GO:0097159//organic cyclic compound binding;GO:0016491//oxidoreductase activity;GO:0016614//oxidoreductase activity, acting on CH-OH group of donors;GO:0036094//small molecule binding;GO:0003885//D-arabinono-1,4-lactone oxidase activity;GO:0050662//coenzyme binding;GO:0050660//flavin adenine dinucleotide binding;GO:0048037//cofactor binding;GO:0043168//anion binding;GO:0003824//catalytic activity…	GO:0044710//single-organism metabolic process;GO:0055114//oxidation-reduction process;GO:0044699//single-organism process;GO:0008152//metabolic process
OS02G0124501	0.453333	0.001	-8.82443	1.54069e-06	1.1165e-05	yes	-	-	-	-	-	-	-	-
OS02G0124650	0.0233333	0.403333	4.11151	0.000142561	0.00072884	yes	-	-	-	-	-	-	-	-
OS02G0125500	0.39	1.61	2.04551	1.30618e-05	8.15581e-05	yes	-	-	-	-	-	-	GO:0003723//RNA binding;GO:0003676//nucleic acid binding;GO:0097159//organic cyclic compound binding;GO:0005488//binding;GO:1901363//heterocyclic compound binding	-
OS02G0125566	0.266667	1.40667	2.39917	0.000398774	0.00185105	yes	-	-	-	-	-	-	-	-
OS02G0125600	0.55	2.02	1.87685	0.00743212	0.0248446	yes	-	Os02g0125600 protein [Source:UniProtKB/TrEMBL;Acc:C7IZ70]	-	-	-	-	GO:0003824//catalytic activity;GO:0004553//hydrolase activity, hydrolyzing O-glycosyl compounds;GO:0033926//glycopeptide alpha-N-acetylgalactosaminidase activity;GO:0016798//hydrolase activity, acting on glycosyl bonds;GO:0016787//hydrolase activity	GO:0008152//metabolic process
OS02G0129800	2.97667	1.06	-1.48963	0.0151974	0.0459076	yes	-	-	-	-	-	-	-	-
OS02G0129900	1.09667	0.263333	-2.05816	0.00101718	0.00433055	yes	-	Putative uncharacterized protein [Source:UniProtKB/TrEMBL;Acc:B9F297]	-	-	-	GO:0043229//intracellular organelle;GO:0044446//intracellular organelle part;GO:0098588//bounding membrane of organelle;GO:0005623//cell;GO:0009507//chloroplast;GO:0098589//membrane region;GO:0031227//intrinsic component of endoplasmic reticulum membrane;GO:0031090//organelle membrane;GO:0012505//endomembrane system;GO:0043226//organelle;GO:0009536//plastid;GO:0044425//membrane part;GO:0005737//c…	GO:0016787//hydrolase activity;GO:0016788//hydrolase activity, acting on ester bonds;GO:0003824//catalytic activity	GO:0006810//transport;GO:0006643//membrane lipid metabolic process;GO:1903509//liposaccharide metabolic process;GO:0046486//glycerolipid metabolic process;GO:1901135//carbohydrate derivative metabolic process;GO:0006886//intracellular protein transport;GO:0071702//organic substance transport;GO:0034613//cellular protein localization;GO:0070727//cellular macromolecule localization;GO:0006664//glyc…
OS02G0130200	15.6133	4.36333	-1.83928	9.43033e-31	4.1162e-29	yes	-	Os02g0130200 protein; cDNA clone:002-116-B12, full insert sequence [Source:UniProtKB/TrEMBL;Acc:Q0E491]	-	-	-	GO:0005576//extracellular region	GO:0004650//polygalacturonase activity;GO:0003824//catalytic activity;GO:0016787//hydrolase activity;GO:0004553//hydrolase activity, hydrolyzing O-glycosyl compounds;GO:0016798//hydrolase activity, acting on glycosyl bonds	GO:0009987//cellular process;GO:0071704//organic substance metabolic process;GO:0008152//metabolic process;GO:0071555//cell wall organization;GO:0016043//cellular component organization;GO:0005975//carbohydrate metabolic process;GO:0044238//primary metabolic process;GO:0071554//cell wall organization or biogenesis;GO:0071840//cellular component organization or biogenesis;GO:0045229//external enca…
OS02G0130250	8.29333	2.04333	-2.02103	9.1332e-12	1.22533e-10	yes	-	-	-	-	-	-	-	-
OS02G0130600	40.9133	19.4233	-1.07478	2.18173e-27	8.19439e-26	yes	-	-	-	-	-	-	-	-
OS02G0132200	2.80667	0.95	-1.56286	5.23336e-09	5.30926e-08	yes	-	-	-	-	-	-	-	-
OS02G0134700	5.39	0.366667	-3.87774	3.32238e-09	3.45256e-08	yes	-	-	-	-	-	-	-	-
OS02G0135900	162.637	68.7867	-1.24145	1.02203e-22	2.97942e-21	yes	-	-	-	-	-	GO:0005622//intracellular;GO:0005623//cell;GO:0009536//plastid;GO:0043229//intracellular organelle;GO:0009507//chloroplast;GO:0005737//cytoplasm;GO:0043226//organelle;GO:0044424//intracellular part;GO:0043227//membrane-bounded organelle;GO:0044444//cytoplasmic part;GO:0043231//intracellular membrane-bounded organelle;GO:0044464//cell part	GO:0005488//binding;GO:0030246//carbohydrate binding;GO:0001871//pattern binding;GO:0030247//polysaccharide binding;GO:0005515//protein binding	-
OS02G0136800	0.256667	3.04	3.5661	1.64113e-24	5.2684e-23	yes	-	-	-	-	-	-	-	-
OS02G0136900	0.0666667	0.913333	3.7761	2.4646e-10	2.90725e-09	yes	-	Os02g0136900 protein; Putative leucine-rich repeat transmembrane protein kinase 2; cDNA clone:J013122N06, full insert sequence [Source:UniProtKB/TrEMBL;Acc:Q6YXY8]	-	-	-	GO:0031224//intrinsic component of membrane;GO:0044425//membrane part;GO:0016020//membrane;GO:0016021//integral component of membrane	GO:0032549//ribonucleoside binding;GO:0036094//small molecule binding;GO:0043167//ion binding;GO:0097159//organic cyclic compound binding;GO:0003824//catalytic activity;GO:0097367//carbohydrate derivative binding;GO:0001883//purine nucleoside binding;GO:0000166//nucleotide binding;GO:0004672//protein kinase activity;GO:1901265//nucleoside phosphate binding;GO:0017076//purine nucleotide binding;GO…	GO:0044237//cellular metabolic process;GO:0071704//organic substance metabolic process;GO:0043170//macromolecule metabolic process;GO:0019538//protein metabolic process;GO:0043412//macromolecule modification;GO:0036211//protein modification process;GO:0044260//cellular macromolecule metabolic process;GO:0044238//primary metabolic process;GO:0008152//metabolic process;GO:0044267//cellular protein …
OS02G0138000	3.05333	9.34333	1.61355	1.50507e-22	4.34802e-21	yes	-	Os02g0138000 protein; Putative extensin [Source:UniProtKB/TrEMBL;Acc:Q6YXX5]	-	-	-	-	GO:0005515//protein binding;GO:0005488//binding	-
OS02G0138600	3.70667	9.26667	1.32193	9.35521e-15	1.60365e-13	yes	-	-	-	-	-	-	-	-
OS02G0140200	0.793333	2.56333	1.69202	6.58419e-08	5.83259e-07	yes	-	Os02g0140200 protein [Source:UniProtKB/TrEMBL;Acc:Q0E423]	-	-	-	-	GO:0016853//isomerase activity;GO:0003824//catalytic activity;GO:0016866//intramolecular transferase activity	GO:0008152//metabolic process
OS02G0140800	4.43333	1.99667	-1.1508	5.49293e-07	4.25284e-06	yes	-	Os02g0140800 protein; Putative uncharacterized protein OJ1679_B08.21 [Source:UniProtKB/TrEMBL;Acc:Q6Z2X0]	-	-	-	-	GO:0003674//molecular_function	GO:0008150//biological_process
OS02G0142060	0.001	1.96333	10.9391	1.46796e-12	2.12423e-11	yes	-	-	-	-	-	-	-	-
OS02G0142100	0.001	1.91667	10.9044	7.64853e-31	3.36598e-29	yes	-	-	-	-	-	-	-	-
OS02G0142750	0.001	1.58333	10.6287	1.69584e-17	3.52343e-16	yes	-	-	-	-	-	-	-	-
OS02G0142800	0.001	2.14	11.0634	9.83001e-22	2.70562e-20	yes	-	-	-	-	-	-	-	-
OS02G0143200	0.283333	0.806667	1.50947	5.08463e-06	3.41155e-05	yes	-	Cyclin-like protein; Os02g0143200 protein [Source:UniProtKB/TrEMBL;Acc:Q6YXW5]	-	-	-	-	GO:0005488//binding	-
OS02G0144800	0.483333	0.001	-8.91687	0.000695994	0.00307817	yes	-	-	-	-	-	-	-	-
OS02G0145000	1.72667	12.5667	2.86354	1.19674e-58	1.29531e-56	yes	-	-	-	-	-	-	-	-
OS02G0146900	5.90333	12.85	1.12217	6.55002e-15	1.13616e-13	yes	-	-	-	-	-	-	-	-
OS02G0147100	13.6067	5.84333	-1.21945	3.0376e-10	3.55048e-09	yes	-	-	-	-	-	-	-	-
OS02G0147200	0.0266667	2.34667	6.45943	6.52534e-40	4.09117e-38	yes	-	-	-	-	-	-	-	-
OS02G0147600	0.0633333	5.71333	6.49522	3.97003e-73	5.78145e-71	yes	-	-	-	-	-	-	-	-
OS02G0149500	0.136667	0.743333	2.44335	2.88821e-05	0.000169257	yes	-	-	-	-	-	-	-	-
OS02G0149600	0.49	1.24333	1.34336	7.6349e-05	0.000413397	yes	-	Os02g0149600 protein; Putative C2H2 zinc-finger protein SERRATE [Source:UniProtKB/TrEMBL;Acc:Q6Z422]	-	-	-	GO:0044428//nuclear part;GO:0044424//intracellular part;GO:0031981//nuclear lumen;GO:0016604//nuclear body;GO:0043229//intracellular organelle;GO:0070013//intracellular organelle lumen;GO:0005654//nucleoplasm;GO:0009536//plastid;GO:0005623//cell;GO:0043228//non-membrane-bounded organelle;GO:0044446//intracellular organelle part;GO:0005737//cytoplasm;GO:0005829//cytosol;GO:0043233//organelle lumen…	GO:0046872//metal ion binding;GO:0043167//ion binding;GO:0005488//binding;GO:0043169//cation binding	GO:0006725//cellular aromatic compound metabolic process;GO:0034660//ncRNA metabolic process;GO:0006139//nucleobase-containing compound metabolic process;GO:0016458//gene silencing;GO:0071704//organic substance metabolic process;GO:0032502//developmental process;GO:0030422//production of siRNA involved in RNA interference;GO:0035194//posttranscriptional gene silencing by RNA;GO:0010467//gene expr…
OS02G0153300	2.57667	1.18333	-1.12265	2.39949e-05	0.00014244	yes	-	-	-	-	-	-	-	-
OS02G0153450	0.06	0.206667	1.78427	0.0112685	0.0355386	yes	-	-	-	-	-	-	-	-
OS02G0153600	0.336667	1.22667	1.86535	4.61715e-05	0.000260522	yes	-	-	-	-	-	-	-	-
OS02G0153700	0.766667	1.75333	1.19343	2.44036e-06	1.71532e-05	yes	-	Os02g0153700 protein; Putative Phytosulfokine receptor; cDNA clone:J023084M06, full insert sequence [Source:UniProtKB/TrEMBL;Acc:Q67IT5]	-	-	-	GO:0031224//intrinsic component of membrane;GO:0016021//integral component of membrane;GO:0044425//membrane part;GO:0016020//membrane	GO:0005488//binding;GO:0004871//signal transducer activity;GO:0032549//ribonucleoside binding;GO:0036094//small molecule binding;GO:0030554//adenyl nucleotide binding;GO:0043167//ion binding;GO:0004674//protein serine/threonine kinase activity;GO:0016773//phosphotransferase activity, alcohol group as acceptor;GO:0038023//signaling receptor activity;GO:1901265//nucleoside phosphate binding;GO:0003…	GO:0006468//protein phosphorylation;GO:0006464//cellular protein modification process;GO:0050896//response to stimulus;GO:0009987//cellular process;GO:0071704//organic substance metabolic process;GO:0009611//response to wounding;GO:0006950//response to stress;GO:0044260//cellular macromolecule metabolic process;GO:0008152//metabolic process;GO:0044238//primary metabolic process;GO:0044237//cellul…
OS02G0154000	0.34	0.07	-2.28011	0.000895819	0.00386067	yes	-	Os02g0154000 protein; Putative Phytosulfokine receptor [Source:UniProtKB/TrEMBL;Acc:Q67IT1]	-	-	-	GO:0031224//intrinsic component of membrane;GO:0016021//integral component of membrane;GO:0016020//membrane;GO:0044425//membrane part	GO:0004888//transmembrane signaling receptor activity;GO:0017076//purine nucleotide binding;GO:0004674//protein serine/threonine kinase activity;GO:0000166//nucleotide binding;GO:0016740//transferase activity;GO:0004871//signal transducer activity;GO:0032549//ribonucleoside binding;GO:0005524//ATP binding;GO:0030554//adenyl nucleotide binding;GO:0043168//anion binding;GO:0043167//ion binding;GO:0…	GO:0019538//protein metabolic process;GO:0044267//cellular protein metabolic process;GO:0009611//response to wounding;GO:0043170//macromolecule metabolic process;GO:0006793//phosphorus metabolic process;GO:0008152//metabolic process;GO:0044237//cellular metabolic process;GO:0006950//response to stress;GO:0006464//cellular protein modification process;GO:0071704//organic substance metabolic proces…
OS02G0154100	0.02	0.443333	4.47032	2.32694e-05	0.00013839	yes	-	-	-	-	-	-	-	-
OS02G0154200	0.12	0.65	2.43741	6.74005e-07	5.15118e-06	yes	-	Os02g0154200 protein; Putative Phytosulfokine receptor [Source:UniProtKB/TrEMBL;Acc:Q67IS9]	-	-	-	GO:0016020//membrane;GO:0016021//integral component of membrane;GO:0044425//membrane part;GO:0031224//intrinsic component of membrane	GO:0016773//phosphotransferase activity, alcohol group as acceptor;GO:0043168//anion binding;GO:0038023//signaling receptor activity;GO:0004672//protein kinase activity;GO:0032550//purine ribonucleoside binding;GO:1901363//heterocyclic compound binding;GO:0001882//nucleoside binding;GO:0017076//purine nucleotide binding;GO:1901265//nucleoside phosphate binding;GO:0032553//ribonucleotide binding;G…	GO:0016310//phosphorylation;GO:0044237//cellular metabolic process;GO:0009987//cellular process;GO:0006468//protein phosphorylation;GO:0036211//protein modification process;GO:0019538//protein metabolic process;GO:0009611//response to wounding;GO:0071704//organic substance metabolic process;GO:0006464//cellular protein modification process;GO:0044238//primary metabolic process;GO:0006796//phospha…
OS02G0154600	0.766667	4.75667	2.63328	1.74425e-33	8.47985e-32	yes	-	Os02g0154600 protein; cDNA clone:J033089D19, full insert sequence [Source:UniProtKB/TrEMBL;Acc:A3A395]	-	-	-	GO:0044425//membrane part;GO:0005623//cell;GO:0043229//intracellular organelle;GO:0016021//integral component of membrane;GO:0031224//intrinsic component of membrane;GO:0044424//intracellular part;GO:0044444//cytoplasmic part;GO:0043227//membrane-bounded organelle;GO:0016020//membrane;GO:0005622//intracellular;GO:0012505//endomembrane system;GO:0005737//cytoplasm;GO:0043226//organelle;GO:0044464/…	-	GO:1901264//carbohydrate derivative transport;GO:0015748//organophosphate ester transport;GO:0006862//nucleotide transport;GO:0015780//nucleotide-sugar transport;GO:0044699//single-organism process;GO:0044765//single-organism transport;GO:0015931//nucleobase-containing compound transport;GO:0071705//nitrogen compound transport;GO:0071702//organic substance transport;GO:1902578//single-organism lo…
OS02G0155000	0.42	0.976667	1.21748	0.00458504	0.0163581	yes	-	-	-	-	-	-	-	-
OS02G0155600	0.52	0.001	-9.02237	1.09237e-07	9.39528e-07	yes	-	Putative uncharacterized protein [Source:UniProtKB/TrEMBL;Acc:B9F2T3]	-	-	-	-	GO:0005515//protein binding;GO:0005488//binding	-
OS02G0156500	1.17333	2.41667	1.04241	0.000847679	0.00368044	yes	-	-	-	-	-	-	-	-
OS02G0156633	0.866667	0.123333	-2.81291	1.27175e-07	1.08363e-06	yes	-	Putative uncharacterized protein [Source:UniProtKB/TrEMBL;Acc:B9F2U3]	-	-	-	-	GO:0005488//binding;GO:0005515//protein binding	-
OS02G0156700	0.001	0.476667	8.89684	1.17174e-11	1.55575e-10	yes	-	-	-	-	-	-	-	-
OS02G0156800	0.06	0.426667	2.83007	0.000209613	0.00103747	yes	-	-	-	-	-	-	-	-
OS02G0157400	0.06	0.426667	2.83007	0.000209318	0.00103617	yes	-	-	-	-	-	-	-	-
OS02G0159000	0.413333	1.99333	2.26981	0.0036682	0.0134634	yes	-	-	-	-	-	-	-	-
OS02G0163300	0.0566667	13.87	7.93525	1.36005e-53	1.3366e-51	yes	-	-	-	-	-	-	-	-
OS02G0163400	0.001	11.6333	13.506	1.97157e-39	1.22177e-37	yes	-	-	-	-	-	-	-	-
OS02G0163500	0.001	7.58333	12.8886	1.45842e-40	9.42032e-39	yes	-	-	-	-	-	-	-	-
OS02G0163533	0.001	9.56	13.2228	1.59656e-32	7.48909e-31	yes	-	-	-	-	-	-	-	-
OS02G0163600	0.001	4.08	11.9944	2.00204e-28	7.95799e-27	yes	-	-	-	-	-	-	-	-
OS02G0164000	0.46	1.09667	1.25342	0.0052538	0.0184193	yes	-	-	-	-	-	-	GO:0003824//catalytic activity;GO:0008233//peptidase activity;GO:0016787//hydrolase activity;GO:0008234//cysteine-type peptidase activity;GO:0070011//peptidase activity, acting on L-amino acid peptides	GO:0044238//primary metabolic process;GO:0006508//proteolysis;GO:0071704//organic substance metabolic process;GO:0043170//macromolecule metabolic process;GO:0019538//protein metabolic process;GO:0008152//metabolic process
OS02G0164300	11.7733	5.59333	-1.07374	5.40952e-09	5.47757e-08	yes	-	-	-	-	-	GO:0005737//cytoplasm;GO:0043231//intracellular membrane-bounded organelle;GO:0044425//membrane part;GO:0031224//intrinsic component of membrane;GO:0005794//Golgi apparatus;GO:0043227//membrane-bounded organelle;GO:0016021//integral component of membrane;GO:0005623//cell;GO:0044424//intracellular part;GO:0012505//endomembrane system;GO:0016020//membrane;GO:0044464//cell part;GO:0005622//intracell…	GO:0016758//transferase activity, transferring hexosyl groups;GO:0003824//catalytic activity;GO:0016740//transferase activity;GO:0008378//galactosyltransferase activity;GO:0016757//transferase activity, transferring glycosyl groups	GO:0009101//glycoprotein biosynthetic process;GO:0006486//protein glycosylation;GO:0005975//carbohydrate metabolic process;GO:0043412//macromolecule modification;GO:0043413//macromolecule glycosylation;GO:0044710//single-organism metabolic process;GO:0036211//protein modification process;GO:1901137//carbohydrate derivative biosynthetic process;GO:0070085//glycosylation;GO:0034645//cellular macrom…
OS02G0165800	0.5	2.48	2.31034	4.23906e-06	2.88837e-05	yes	-	-	-	-	-	-	-	-
OS02G0167100	6.21333	12.4733	1.00541	1.65071e-10	1.97999e-09	yes	-	Sulfurtransferase [Source:UniProtKB/TrEMBL;Acc:Q6H4W2]	Genetic Information Processing;Metabolism	Amino acid metabolism;Energy metabolism;Folding, sorting and degradation	ko00270//Cysteine and methionine metabolism;ko00920//Sulfur metabolism;ko04122//Sulfur relay system	-	GO:0016782//transferase activity, transferring sulfur-containing groups;GO:0004792//thiosulfate sulfurtransferase activity;GO:0016740//transferase activity;GO:0003824//catalytic activity;GO:0016783//sulfurtransferase activity	-
OS02G0169700	0.1	0.483333	2.27302	0.000890564	0.00384061	yes	-	Os02g0169700 protein [Source:UniProtKB/TrEMBL;Acc:C7IY93]	-	-	-	GO:0044424//intracellular part;GO:0044464//cell part;GO:0043234//protein complex;GO:0005960//glycine cleavage complex;GO:0005737//cytoplasm;GO:0044444//cytoplasmic part;GO:1902494//catalytic complex;GO:0005622//intracellular;GO:0032991//macromolecular complex;GO:0005623//cell;GO:1990204//oxidoreductase complex	-	GO:0044282//small molecule catabolic process;GO:0006520//cellular amino acid metabolic process;GO:0044238//primary metabolic process;GO:0009063//cellular amino acid catabolic process;GO:0009071//serine family amino acid catabolic process;GO:0044712//single-organism catabolic process;GO:0016054//organic acid catabolic process;GO:0044710//single-organism metabolic process;GO:0009069//serine family …
OS02G0169800	1.15667	4.96333	2.10134	2.04125e-27	7.69384e-26	yes	-	Os02g0169800 protein [Source:UniProtKB/TrEMBL;Acc:C7IY94]	-	-	-	-	GO:0005488//binding	-
OS02G0171500	2.47333	0.646667	-1.93536	0.0146494	0.0445123	yes	-	Os02g0171500 protein; Putative uncharacterized protein OJ1116_A06.48; Putative uncharacterized protein P0030G02.38 [Source:UniProtKB/TrEMBL;Acc:Q6H6Z8]	-	-	-	-	-	GO:0006952//defense response;GO:0006950//response to stress;GO:0050896//response to stimulus
OS02G0173300	0.001	1.23	10.2644	5.12035e-06	3.43264e-05	yes	-	-	-	-	-	-	-	-
OS02G0173700	0.37	1.10333	1.57627	0.00124145	0.00518425	yes	-	Putative uncharacterized protein [Source:UniProtKB/TrEMBL;Acc:B9F3B5]	-	-	-	GO:0005623//cell;GO:0044464//cell part;GO:0016020//membrane;GO:0005886//plasma membrane;GO:0071944//cell periphery	GO:0003723//RNA binding;GO:0003676//nucleic acid binding;GO:0008168//methyltransferase activity;GO:0016740//transferase activity;GO:0016741//transferase activity, transferring one-carbon groups;GO:1901363//heterocyclic compound binding;GO:0003824//catalytic activity;GO:0097159//organic cyclic compound binding;GO:0005488//binding	GO:0032259//methylation;GO:0008152//metabolic process
OS02G0177700	8.61	3.93333	-1.13026	2.21618e-05	0.000132441	yes	-	CASP-like protein 2C2 [Source:UniProtKB/Swiss-Prot;Acc:Q6ETN2]	-	-	-	GO:0044464//cell part;GO:0005886//plasma membrane;GO:0071944//cell periphery;GO:0016020//membrane;GO:0044425//membrane part;GO:0005623//cell;GO:0016021//integral component of membrane;GO:0031224//intrinsic component of membrane	-	-
OS02G0178100	0.603333	1.55	1.36124	0.0060774	0.0209183	yes	-	CONSTANS-like protein; Os02g0178100 protein [Source:UniProtKB/TrEMBL;Acc:Q6ETM8]	-	-	-	GO:0005623//cell;GO:0044464//cell part;GO:0005622//intracellular	GO:0008270//zinc ion binding;GO:0005515//protein binding;GO:0043169//cation binding;GO:0046914//transition metal ion binding;GO:0005488//binding;GO:0043167//ion binding;GO:0046872//metal ion binding	-
OS02G0178600	2.75667	1.14333	-1.26968	0.0139273	0.0426009	yes	-	Os02g0178600 protein [Source:UniProtKB/TrEMBL;Acc:Q0E3E6]	-	-	-	-	GO:0046914//transition metal ion binding;GO:0046872//metal ion binding;GO:0005515//protein binding;GO:0043169//cation binding;GO:0008270//zinc ion binding;GO:0005488//binding;GO:0043167//ion binding	-
OS02G0179600	2	0.0166667	-6.90689	1.52216e-25	5.13336e-24	yes	-	-	-	-	-	-	-	-
OS02G0179800	23.0533	11.4233	-1.01299	2.1056e-22	6.03932e-21	yes	-	Putative uncharacterized protein P0544B02.28 [Source:UniProtKB/TrEMBL;Acc:Q6ETK7]	-	-	-	GO:0005911//cell-cell junction;GO:0009506//plasmodesma;GO:0030054//cell junction;GO:0055044//symplast	GO:0046914//transition metal ion binding;GO:0043169//cation binding;GO:0008270//zinc ion binding;GO:0043167//ion binding;GO:0046872//metal ion binding;GO:0005488//binding	GO:0009056//catabolic process;GO:0008152//metabolic process;GO:0009987//cellular process;GO:0006914//autophagy;GO:0044237//cellular metabolic process;GO:0044248//cellular catabolic process
OS02G0180500	2.31	5.78	1.32318	3.47136e-10	4.02517e-09	yes	-	Os02g0180500 protein; Putative chorismate mutase, cytosolic; cDNA clone:J033031C20, full insert sequence [Source:UniProtKB/TrEMBL;Acc:Q6H819]	Metabolism	Amino acid metabolism;Global and Overview	ko01230//Biosynthesis of amino acids;ko00400//Phenylalanine, tyrosine and tryptophan biosynthesis	-	GO:0016866//intramolecular transferase activity;GO:0003824//catalytic activity;GO:0016853//isomerase activity;GO:0004106//chorismate mutase activity	GO:0009058//biosynthetic process;GO:0009073//aromatic amino acid family biosynthetic process;GO:0006807//nitrogen compound metabolic process;GO:0044249//cellular biosynthetic process;GO:0044283//small molecule biosynthetic process;GO:0006082//organic acid metabolic process;GO:0043648//dicarboxylic acid metabolic process;GO:0071704//organic substance metabolic process;GO:0044238//primary metabolic…
OS02G0181300	4.46	1.84	-1.27734	0.00103893	0.00441214	yes	-	-	-	-	-	-	-	-
OS02G0182900	11.7133	25.9467	1.1474	1.12195e-20	2.8988e-19	yes	-	BRAP2-like protein; Os02g0182900 protein [Source:UniProtKB/TrEMBL;Acc:Q6H890]	-	-	-	GO:1990234//transferase complex;GO:0005623//cell;GO:1902494//catalytic complex;GO:0044464//cell part;GO:0032991//macromolecular complex;GO:0043234//protein complex;GO:0005622//intracellular;GO:0044424//intracellular part;GO:0000151//ubiquitin ligase complex	GO:0043130//ubiquitin binding;GO:0046983//protein dimerization activity;GO:0046982//protein heterodimerization activity;GO:0005515//protein binding;GO:0046872//metal ion binding;GO:0043169//cation binding;GO:0043167//ion binding;GO:0005488//binding;GO:0003824//catalytic activity;GO:0008270//zinc ion binding;GO:0016740//transferase activity;GO:0004842//ubiquitin-protein transferase activity;GO:003…	GO:0044267//cellular protein metabolic process;GO:0044763//single-organism cellular process;GO:0043288//apocarotenoid metabolic process;GO:0006082//organic acid metabolic process;GO:0072330//monocarboxylic acid biosynthetic process;GO:0032787//monocarboxylic acid metabolic process;GO:0043412//macromolecule modification;GO:0043170//macromolecule metabolic process;GO:0008152//metabolic process;GO:0…
OS02G0184700	1.78	0.743333	-1.2598	0.00685206	0.0231788	yes	-	Os02g0184700 protein; Putative cytochrome P450 [Source:UniProtKB/TrEMBL;Acc:Q6ZII0]	-	-	-	-	GO:1901363//heterocyclic compound binding;GO:0043167//ion binding;GO:0016705//oxidoreductase activity, acting on paired donors, with incorporation or reduction of molecular oxygen;GO:0004497//monooxygenase activity;GO:0046872//metal ion binding;GO:0046914//transition metal ion binding;GO:0009055//electron carrier activity;GO:0097159//organic cyclic compound binding;GO:0043169//cation binding;GO:0…	GO:0044699//single-organism process;GO:0044710//single-organism metabolic process;GO:0055114//oxidation-reduction process;GO:0008152//metabolic process
OS02G0184900	0.666667	3.62333	2.44228	1.25404e-13	1.98306e-12	yes	-	Os02g0184900 protein; Putative cytochrome P450 [Source:UniProtKB/TrEMBL;Acc:Q6ZIH6]	-	-	-	-	GO:0043167//ion binding;GO:0003824//catalytic activity;GO:0005506//iron ion binding;GO:0004497//monooxygenase activity;GO:0046872//metal ion binding;GO:0043169//cation binding;GO:0020037//heme binding;GO:0046914//transition metal ion binding;GO:0005488//binding;GO:0097159//organic cyclic compound binding;GO:1901363//heterocyclic compound binding;GO:0016705//oxidoreductase activity, acting on pair…	GO:0044710//single-organism metabolic process;GO:0044699//single-organism process;GO:0055114//oxidation-reduction process;GO:0008152//metabolic process
OS02G0185200	4.09667	1.62667	-1.33253	2.75356e-10	3.22908e-09	yes	-	Os02g0185200 protein; Putative cytochrome P450 [Source:UniProtKB/TrEMBL;Acc:Q6ZIH2]	-	-	-	-	GO:0004497//monooxygenase activity;GO:0097159//organic cyclic compound binding;GO:0046914//transition metal ion binding;GO:0003824//catalytic activity;GO:0043167//ion binding;GO:0009055//electron carrier activity;GO:0016705//oxidoreductase activity, acting on paired donors, with incorporation or reduction of molecular oxygen;GO:0005506//iron ion binding;GO:0046872//metal ion binding;GO:1901363//h…	GO:0008152//metabolic process;GO:0055114//oxidation-reduction process;GO:0044710//single-organism metabolic process;GO:0044699//single-organism process
OS02G0185766	14.53	7.24333	-1.00431	1.20374e-09	1.31532e-08	yes	-	-	-	-	-	-	-	-
OS02G0186100	6.03333	0.813333	-2.89104	3.37144e-36	1.82456e-34	yes	-	Os02g0186100 protein [Source:UniProtKB/TrEMBL;Acc:Q0E3A6]	-	-	-	-	GO:1901363//heterocyclic compound binding;GO:0009055//electron carrier activity;GO:0043169//cation binding;GO:0097159//organic cyclic compound binding;GO:0020037//heme binding;GO:0016491//oxidoreductase activity;GO:0046914//transition metal ion binding;GO:0005488//binding;GO:0046872//metal ion binding;GO:0003824//catalytic activity;GO:0043167//ion binding;GO:0046906//tetrapyrrole binding;GO:00055…	GO:0044699//single-organism process;GO:0044710//single-organism metabolic process;GO:0008152//metabolic process;GO:0055114//oxidation-reduction process
OS02G0187300	1.64667	0.253333	-2.70044	0.0127661	0.0395361	yes	-	-	-	-	-	-	-	-
OS02G0187700	1.51	3.46667	1.199	0.00021596	0.00106593	yes	-	Os02g0187700 protein; Putative tuber-specific and sucrose-responsive element binding factor [Source:UniProtKB/TrEMBL;Acc:Q6ZHS5]	-	-	-	-	GO:0005488//binding;GO:0003682//chromatin binding;GO:1901363//heterocyclic compound binding;GO:0003676//nucleic acid binding;GO:0044877//macromolecular complex binding;GO:0003677//DNA binding;GO:0097159//organic cyclic compound binding	-
OS02G0189150	0.256667	1.90667	2.89308	0.00405211	0.014704	yes	-	-	-	-	-	-	-	-
OS02G0189200	0.28	0.736667	1.39559	0.0133607	0.0411388	yes	-	Putative Anter-specific proline-rich protein APG; cDNA clone:002-145-C12, full insert sequence [Source:UniProtKB/TrEMBL;Acc:Q6YUV2]	-	-	-	-	GO:0016788//hydrolase activity, acting on ester bonds;GO:0016787//hydrolase activity;GO:0003824//catalytic activity	GO:0044710//single-organism metabolic process;GO:0006629//lipid metabolic process;GO:0008152//metabolic process;GO:0071704//organic substance metabolic process;GO:0044238//primary metabolic process;GO:0044699//single-organism process
OS02G0189400	2.10333	0.833333	-1.33571	0.000332782	0.00157624	yes	-	-	-	-	-	-	-	-
OS02G0194400	0.001	0.41	8.67948	7.56486e-05	0.00041009	yes	-	Os02g0194400 protein [Source:UniProtKB/TrEMBL;Acc:Q0E346]	-	-	-	GO:0016020//membrane;GO:0044425//membrane part;GO:0016021//integral component of membrane;GO:0031224//intrinsic component of membrane	GO:1901363//heterocyclic compound binding;GO:0097159//organic cyclic compound binding;GO:0032553//ribonucleotide binding;GO:0019199//transmembrane receptor protein kinase activity;GO:0060089//molecular transducer activity;GO:0004872//receptor activity;GO:0003824//catalytic activity;GO:0005515//protein binding;GO:1901265//nucleoside phosphate binding;GO:0036094//small molecule binding;GO:0016772//…	GO:0051321//meiotic cell cycle;GO:0030154//cell differentiation;GO:0048608//reproductive structure development;GO:0048229//gametophyte development;GO:0090626//plant epidermis morphogenesis;GO:0044700//single organism signaling;GO:0009605//response to external stimulus;GO:0019538//protein metabolic process;GO:0048444//floral organ morphogenesis;GO:0000003//reproduction;GO:0048513//organ developmen…
OS02G0197600	14.35	5.64333	-1.34643	1.21038e-15	2.21337e-14	yes	-	Chlorophyll a/b-binding protein type III-like protein; Os02g0197600 protein [Source:UniProtKB/TrEMBL;Acc:Q6H746]	Metabolism	Energy metabolism	ko00196//Photosynthesis - antenna proteins	GO:0044464//cell part;GO:0031984//organelle subcompartment;GO:0044446//intracellular organelle part;GO:0044422//organelle part;GO:0043234//protein complex;GO:0044425//membrane part;GO:0016020//membrane;GO:0009523//photosystem II;GO:0044434//chloroplast part;GO:0009535//chloroplast thylakoid membrane;GO:0009507//chloroplast;GO:0031976//plastid thylakoid;GO:0043229//intracellular organelle;GO:00057…	GO:0016168//chlorophyll binding;GO:0046872//metal ion binding;GO:0005488//binding;GO:0046906//tetrapyrrole binding;GO:0097159//organic cyclic compound binding;GO:1901363//heterocyclic compound binding;GO:0043167//ion binding;GO:0043169//cation binding	GO:0006520//cellular amino acid metabolic process;GO:0019684//photosynthesis, light reaction;GO:1901564//organonitrogen compound metabolic process;GO:0008152//metabolic process;GO:0044237//cellular metabolic process;GO:0008652//cellular amino acid biosynthetic process;GO:0044260//cellular macromolecule metabolic process;GO:0009069//serine family amino acid metabolic process;GO:0044272//sulfur com…
OS02G0199666	0.956667	2.19667	1.19923	0.00222854	0.00871344	yes	-	-	-	-	-	-	-	-
OS02G0210600	0.0566667	0.343333	2.59904	0.000102819	0.000541616	yes	-	-	-	-	-	-	-	-
OS02G0210700	0.02	0.26	3.70044	2.89672e-06	2.014e-05	yes	-	Os02g0210700 protein; Putative uncharacterized protein OJ1006_A02.42 [Source:UniProtKB/TrEMBL;Acc:Q6H8C5]	-	-	-	GO:0016020//membrane;GO:0031224//intrinsic component of membrane;GO:0016021//integral component of membrane;GO:0044425//membrane part	GO:0032553//ribonucleotide binding;GO:0003824//catalytic activity;GO:0036094//small molecule binding;GO:0016772//transferase activity, transferring phosphorus-containing groups;GO:0097367//carbohydrate derivative binding;GO:0016301//kinase activity;GO:0005515//protein binding;GO:0032549//ribonucleoside binding;GO:0001882//nucleoside binding;GO:0005524//ATP binding;GO:0004674//protein serine/threo…	GO:0044238//primary metabolic process;GO:0016310//phosphorylation;GO:0019538//protein metabolic process;GO:0006793//phosphorus metabolic process;GO:0043412//macromolecule modification;GO:0044260//cellular macromolecule metabolic process;GO:0006464//cellular protein modification process;GO:0071704//organic substance metabolic process;GO:0043170//macromolecule metabolic process;GO:0008152//metaboli…
OS02G0211000	2.38	0.426667	-2.47978	8.24343e-14	1.3192e-12	yes	-	-	-	-	-	-	-	-
OS02G0211800	0.646667	0.166667	-1.95606	7.70949e-05	0.000417219	yes	-	Putative uncharacterized protein [Source:UniProtKB/TrEMBL;Acc:A3A4G5]	-	-	-	GO:0016021//integral component of membrane;GO:0031224//intrinsic component of membrane;GO:0044425//membrane part;GO:0016020//membrane	GO:0097159//organic cyclic compound binding;GO:1901265//nucleoside phosphate binding;GO:0005524//ATP binding;GO:0032555//purine ribonucleotide binding;GO:0000166//nucleotide binding;GO:0032549//ribonucleoside binding;GO:0032559//adenyl ribonucleotide binding;GO:0017076//purine nucleotide binding;GO:0003824//catalytic activity;GO:0001882//nucleoside binding;GO:0005488//binding;GO:0043167//ion bind…	GO:0016310//phosphorylation;GO:0044238//primary metabolic process;GO:0006468//protein phosphorylation;GO:0043412//macromolecule modification;GO:0071704//organic substance metabolic process;GO:0006464//cellular protein modification process;GO:0006793//phosphorus metabolic process;GO:0043170//macromolecule metabolic process;GO:0044260//cellular macromolecule metabolic process;GO:0006796//phosphate-…
OS02G0212500	4.69667	0.616667	-2.92907	1.2371e-11	1.63845e-10	yes	-	-	-	-	-	-	-	-
OS02G0214400	0.106667	0.463333	2.11894	0.00327947	0.0122206	yes	-	Os02g0214400 protein; Putative pectate lyase; cDNA clone:J023148H12, full insert sequence [Source:UniProtKB/TrEMBL;Acc:Q6H8B0]	Metabolism	Carbohydrate metabolism	ko00040//Pentose and glucuronate interconversions	-	GO:0030570//pectate lyase activity;GO:0003824//catalytic activity;GO:0043167//ion binding;GO:0046872//metal ion binding;GO:0016837//carbon-oxygen lyase activity, acting on polysaccharides;GO:0005488//binding;GO:0043169//cation binding;GO:0016829//lyase activity;GO:0016835//carbon-oxygen lyase activity	GO:0044238//primary metabolic process;GO:0016052//carbohydrate catabolic process;GO:0045490//pectin catabolic process;GO:1901575//organic substance catabolic process;GO:0010393//galacturonan metabolic process;GO:0009056//catabolic process;GO:0005975//carbohydrate metabolic process;GO:0000272//polysaccharide catabolic process;GO:0008152//metabolic process;GO:0009057//macromolecule catabolic proces…
OS02G0215200	0.98	2	1.02915	0.00191876	0.00763739	yes	-	Histone deacetylase [Source:UniProtKB/TrEMBL;Acc:Q6YV04]	-	-	-	GO:0005623//cell;GO:0044464//cell part;GO:0043231//intracellular membrane-bounded organelle;GO:0043226//organelle;GO:0044424//intracellular part;GO:0043229//intracellular organelle;GO:0043227//membrane-bounded organelle;GO:0005634//nucleus;GO:0005622//intracellular	GO:0097372//NAD-dependent histone deacetylase activity (H3-K18 specific);GO:0003824//catalytic activity;GO:0032129//histone deacetylase activity (H3-K9 specific);GO:0016811//hydrolase activity, acting on carbon-nitrogen (but not peptide) bonds, in linear amides;GO:0004407//histone deacetylase activity;GO:0019213//deacetylase activity;GO:0033558//protein deacetylase activity;GO:0016787//hydrolase …	GO:2000112//regulation of cellular macromolecule biosynthetic process;GO:0016573//histone acetylation;GO:2000026//regulation of multicellular organismal development;GO:0016570//histone modification;GO:0032774//RNA biosynthetic process;GO:0006325//chromatin organization;GO:0031323//regulation of cellular metabolic process;GO:0044267//cellular protein metabolic process;GO:0006351//transcription, DN…
OS02G0215500	0.27	0.596667	1.14397	0.00233662	0.00908723	yes	-	Os02g0215500 protein; Putative uncharacterized protein B1307A11.7; Putative uncharacterized protein OJ1006_D05.35 [Source:UniProtKB/TrEMBL;Acc:Q6YV01]	-	-	-	GO:0044425//membrane part;GO:0031224//intrinsic component of membrane;GO:0016021//integral component of membrane;GO:0016020//membrane	GO:1901265//nucleoside phosphate binding;GO:0035639//purine ribonucleoside triphosphate binding;GO:0004674//protein serine/threonine kinase activity;GO:0001882//nucleoside binding;GO:0005515//protein binding;GO:0016772//transferase activity, transferring phosphorus-containing groups;GO:0004672//protein kinase activity;GO:0032559//adenyl ribonucleotide binding;GO:0043168//anion binding;GO:0032549/…	GO:0006468//protein phosphorylation;GO:0071704//organic substance metabolic process;GO:0043170//macromolecule metabolic process;GO:0006793//phosphorus metabolic process;GO:0044267//cellular protein metabolic process;GO:0044238//primary metabolic process;GO:0044237//cellular metabolic process;GO:0008152//metabolic process;GO:0006796//phosphate-containing compound metabolic process;GO:0009987//cell…
OS02G0215700	0.34	0.001	-8.40939	1.94324e-08	1.84576e-07	yes	-	Os02g0215700 protein; Putative uncharacterized protein B1307A11.10; Putative uncharacterized protein OJ1006_D05.38 [Source:UniProtKB/TrEMBL;Acc:Q6YUZ9]	-	-	-	-	GO:0032559//adenyl ribonucleotide binding;GO:0030554//adenyl nucleotide binding;GO:0016301//kinase activity;GO:0005524//ATP binding;GO:1901363//heterocyclic compound binding;GO:0004672//protein kinase activity;GO:0000166//nucleotide binding;GO:0032555//purine ribonucleotide binding;GO:0032550//purine ribonucleoside binding;GO:0097367//carbohydrate derivative binding;GO:0001882//nucleoside binding…	GO:0044238//primary metabolic process;GO:0036211//protein modification process;GO:0006796//phosphate-containing compound metabolic process;GO:0008152//metabolic process;GO:0016310//phosphorylation;GO:0043170//macromolecule metabolic process;GO:0019538//protein metabolic process;GO:0006464//cellular protein modification process;GO:0009987//cellular process;GO:0044267//cellular protein metabolic pr…
OS02G0215950	0.0766667	0.393333	2.35908	1.26421e-05	7.91687e-05	yes	-	-	-	-	-	-	-	-
OS02G0216000	0.11	0.46	2.06413	0.000317915	0.0015114	yes	-	Putative uncharacterized protein B1307A11.13 [Source:UniProtKB/TrEMBL;Acc:Q6YUZ6]	-	-	-	GO:0031224//intrinsic component of membrane;GO:0016020//membrane;GO:0016021//integral component of membrane;GO:0044425//membrane part	GO:0036094//small molecule binding;GO:0016301//kinase activity;GO:0032553//ribonucleotide binding;GO:0004672//protein kinase activity;GO:0005524//ATP binding;GO:0003824//catalytic activity;GO:0000166//nucleotide binding;GO:1901363//heterocyclic compound binding;GO:0005515//protein binding;GO:0032559//adenyl ribonucleotide binding;GO:0016740//transferase activity;GO:1901265//nucleoside phosphate b…	GO:0044238//primary metabolic process;GO:0006468//protein phosphorylation;GO:0006796//phosphate-containing compound metabolic process;GO:0044237//cellular metabolic process;GO:0006464//cellular protein modification process;GO:0044267//cellular protein metabolic process;GO:0036211//protein modification process;GO:0044260//cellular macromolecule metabolic process;GO:0016310//phosphorylation;GO:0009…
OS02G0216300	73.97	0.0666667	-10.1158	0	0	yes	-	-	-	-	-	-	-	-
OS02G0216500	13.76	0.001	-13.7482	3.08406e-111	1.05114e-108	yes	-	-	-	-	-	-	-	-
OS02G0216600	2.39	0.001	-11.2228	8.6839e-26	2.96604e-24	yes	-	-	-	-	-	-	-	-
OS02G0216700	4.84333	0.0166667	-8.18289	2.25556e-69	3.07504e-67	yes	-	-	-	-	-	-	-	-
OS02G0218700	3.77333	0.113333	-5.0572	1.66229e-32	7.78605e-31	yes	CYP74A3	Allene oxide synthase 3 [Source:UniProtKB/Swiss-Prot;Acc:Q6Z6L1]	Metabolism	Lipid metabolism	ko00592//alpha-Linolenic acid metabolism	GO:0005737//cytoplasm;GO:0009507//chloroplast;GO:0009570//chloroplast stroma;GO:0016020//membrane;GO:0031976//plastid thylakoid;GO:0009532//plastid stroma;GO:0034357//photosynthetic membrane;GO:0044434//chloroplast part;GO:0044464//cell part;GO:0044444//cytoplasmic part;GO:0043226//organelle;GO:0009941//chloroplast envelope;GO:0005622//intracellular;GO:0031975//envelope;GO:0009536//plastid;GO:000…	GO:1901363//heterocyclic compound binding;GO:0020037//heme binding;GO:0046906//tetrapyrrole binding;GO:0005506//iron ion binding;GO:0009055//electron carrier activity;GO:0047987//hydroperoxide dehydratase activity;GO:0097159//organic cyclic compound binding;GO:0016835//carbon-oxygen lyase activity;GO:0043167//ion binding;GO:0005488//binding;GO:0016829//lyase activity;GO:0003824//catalytic activit…	GO:0009719//response to endogenous stimulus;GO:0006950//response to stress;GO:0044237//cellular metabolic process;GO:0009987//cellular process;GO:0008610//lipid biosynthetic process;GO:0044763//single-organism cellular process;GO:0032787//monocarboxylic acid metabolic process;GO:0044281//small molecule metabolic process;GO:0044711//single-organism biosynthetic process;GO:0010033//response to orga…
OS02G0218750	1.24667	0.436667	-1.51347	0.000307899	0.00146815	yes	-	-	-	-	-	-	-	-
OS02G0221300	2.09667	4.54667	1.11671	1.54316e-13	2.42352e-12	yes	-	Putative uncharacterized protein [Source:UniProtKB/TrEMBL;Acc:B9F4B9]	-	-	-	-	GO:0032553//ribonucleotide binding;GO:0016818//hydrolase activity, acting on acid anhydrides, in phosphorus-containing anhydrides;GO:0016887//ATPase activity;GO:0016787//hydrolase activity;GO:1901265//nucleoside phosphate binding;GO:0000166//nucleotide binding;GO:0032559//adenyl ribonucleotide binding;GO:0043168//anion binding;GO:0004386//helicase activity;GO:0003824//catalytic activity;GO:007003…	-
OS02G0221900	0.41	1.38333	1.75445	1.49714e-06	1.08765e-05	yes	-	Os02g0221900 protein; cDNA clone:J033136E09, full insert sequence [Source:UniProtKB/TrEMBL;Acc:Q0E2P9]	-	-	-	-	GO:0046914//transition metal ion binding;GO:0043167//ion binding;GO:0046906//tetrapyrrole binding;GO:0004497//monooxygenase activity;GO:0005488//binding;GO:0043169//cation binding;GO:0016491//oxidoreductase activity;GO:0046872//metal ion binding;GO:0009055//electron carrier activity;GO:0020037//heme binding;GO:1901363//heterocyclic compound binding;GO:0005506//iron ion binding;GO:0097159//organic…	GO:0044699//single-organism process;GO:0008152//metabolic process;GO:0044710//single-organism metabolic process;GO:0055114//oxidation-reduction process
OS02G0222000	0.203333	0.633333	1.63912	0.0116099	0.0364164	yes	-	-	-	-	-	-	-	-
OS02G0222100	0.156667	3.01	4.26399	3.95629e-29	1.60852e-27	yes	-	-	-	-	-	-	-	-
OS02G0223200	0.001	1.07667	10.0724	2.16817e-09	2.29618e-08	yes	-	-	-	-	-	-	-	-
[truncated: 4,722 more rows]

## Sheet: Table S9
Table S9 The RVA profiles of 349 natural population materials
[truncated: 350 more rows]
